# Supplementary material for: Mitochondrial dysfunction drives a neuronal exhaustion phenotype in methylmalonic aciduria
Source: Commun Biol. 2025 Mar 11;8:410. doi: 10.1038/s42003-025-07828-z (PMC11897345; doi:10.1038/s42003-025-07828-z)
Supplement: Supplementary file 3 — Supplementary Data [file 42003_2025_7828_MOESM3_ESM.xlsx]

## Sheet: Fig.1f_Propionate-Incorporation
	iPSC Ct1.1 P18 T0912	iPSC Ct1.2 P20 T0912	iPSC Pt1.1 P29 T0912	iPSC Pt2.2 P20 T0912
Replicate 1	23.0013	22.1774	0.761331	0.417438
Replicate 2	23.3779	25.4819	0.81964	0.483074
Replicate 3	21.7568	25.4184	0.720952	0.410106
pmol/mg.protein/16h
	Ct1.1	Ct1.2	Pt1.1	Pt2.2
Mean	22.712	24.3592	0.767308	0.436873
St. Dev. S.	0.848401	1.88978	0.049615	0.0401794

## Sheet: Fig.2c_qPCR
Cell_ID	DIV	Gene	Y
Ct2	D0	ACTB	1
Ct2	D0	ACTB	1
Ct2	D0	ACTB	1
Ct2	D0	SOX2	1
Ct2	D0	SOX2	1
Ct2	D0	SOX2	1
Ct2	D0	PAX6	1
Ct2	D0	PAX6	1
Ct2	D0	PAX6	1
Ct2	D0	EOMES	1
Ct2	D0	EOMES	1
Ct2	D0	EOMES	1
Ct2	D13	ACTB	1
Ct2	D13	ACTB	1
Ct2	D13	ACTB	1
Ct2	D13	SOX2	1
Ct2	D13	SOX2	1
Ct2	D13	SOX2	1
Ct2	D13	PAX6	1
Ct2	D13	PAX6	1
Ct2	D13	PAX6	1
Ct2	D13	EOMES	1
Ct2	D13	EOMES	1
Ct2	D13	EOMES	1
Ct2	D21	EOMES	1
Ct2	D21	EOMES	1
Ct2	D21	EOMES	1
Ct2	D21	EOMES	1
Ct2	D21	EOMES	1
Ct2	D21	EOMES	1
Ct2	D21	EOMES	1
Ct2	D21	EOMES	1
Ct2	D21	EOMES	1
Ct2	D21	EOMES	1
Ct2	D21	EOMES	1
Ct2	D21	EOMES	1
Pt1.2	D0	ACTB	1
Pt1.2	D0	ACTB	1
Pt1.2	D0	ACTB	1
Pt1.2	D0	SOX2	0.770215
Pt1.2	D0	SOX2	0.0905197
Pt1.2	D0	SOX2	2.58413
Pt1.2	D0	PAX6	0.104627
Pt1.2	D0	PAX6	0.270876
Pt1.2	D0	PAX6	2.14723
Pt1.2	D0	EOMES	2.02324
Pt1.2	D0	EOMES	0.337273
Pt1.2	D0	EOMES	7.00806
Pt1.2	D13	ACTB	1
Pt1.2	D13	ACTB	1
Pt1.2	D13	ACTB	1
Pt1.2	D13	SOX2	1.65099
Pt1.2	D13	SOX2	1.87447
Pt1.2	D13	SOX2	1.35449
Pt1.2	D13	PAX6	0.825496
Pt1.2	D13	PAX6	0.149538
Pt1.2	D13	PAX6	0.542336
Pt1.2	D13	EOMES	7.04533
Pt1.2	D13	EOMES	12.3949
Pt1.2	D13	EOMES	13.6002
Pt1.2	D21	EOMES	1
Pt1.2	D21	EOMES	1
Pt1.2	D21	EOMES	1
Pt1.2	D21	EOMES	5.15748
Pt1.2	D21	EOMES	2.49601
Pt1.2	D21	EOMES	1.56319
Pt1.2	D21	EOMES	15.4907
Pt1.2	D21	EOMES	3.85611
Pt1.2	D21	EOMES	27.7573
Pt1.2	D21	EOMES	19.4721
Pt1.2	D21	EOMES	85.2359
Pt1.2	D21	EOMES	67.8886
Pt2.1	D0	ACTB	1
Pt2.1	D0	ACTB	1
Pt2.1	D0	ACTB	1
Pt2.1	D0	SOX2	0.740549
Pt2.1	D0	SOX2	0.181516
Pt2.1	D0	SOX2	5.11137
Pt2.1	D0	PAX6	19.2929
Pt2.1	D0	PAX6	0.438552
Pt2.1	D0	PAX6	0.573448
Pt2.1	D0	EOMES	4.91321
Pt2.1	D0	EOMES	0.496894
Pt2.1	D0	EOMES	14.7006
Pt2.1	D13	ACTB	1
Pt2.1	D13	ACTB	1
Pt2.1	D13	ACTB	1
Pt2.1	D13	SOX2	0.922316
Pt2.1	D13	SOX2	1.7175
Pt2.1	D13	SOX2	4.02156
Pt2.1	D13	PAX6	0.339936
Pt2.1	D13	PAX6	0.0415616
Pt2.1	D13	PAX6	1.19965
Pt2.1	D13	EOMES	31.9261
Pt2.1	D13	EOMES	62.4315
Pt2.1	D13	EOMES	195.897
Pt2.1	D21	EOMES	1
Pt2.1	D21	EOMES	1
Pt2.1	D21	EOMES	1
Pt2.1	D21	EOMES	19.4271
Pt2.1	D21	EOMES	1.95965
Pt2.1	D21	EOMES	1.98361
Pt2.1	D21	EOMES	13.6737
Pt2.1	D21	EOMES	2.18556
Pt2.1	D21	EOMES	39.7391
Pt2.1	D21	EOMES	47.9458
Pt2.1	D21	EOMES	17.3049
Pt2.1	D21	EOMES	19.0737

## Sheet: Fig.3b_Pearson
	Ch1IndDen	Ch2IndDen	mSlope	b-y	PearsonR	Condition
Ct1.2	58941	89309	1.97	-3.66	0.6	Control
Ct1.2	647877	1073454	1.55	2.65	0.89	Control
Ct1.2	634578	1238456	1.81	2.61	0.86	Control
Ct1.2	88029	119105	1.45	-0.37	0.75	Control
Ct1.2	787168	941707	1.11	3.99	0.89	Control
Ct1.2	314901	627431	1.88	2.08	0.8	Control
Ct1.2	73073	99433	1.41	-0.38	0.79	Control
Ct1.2	226135	333420	1.3	8.53	0.73	Control
Ct1.2	1460503	2010145	1.77	-9.13	0.82	Control
Ct2	183860	427479	3.37	-4.13	0.73	Control
Ct2	74002	294510	4.66	-1.49	0.77	Control
Ct2	135959	425516	3.07	0.31	0.76	Control
Ct2	379430	1020697	4.46	-4.78	0.65	Control
Ct2	95057	533944	7.14	-5.86	0.69	Control
Ct2	168551	582883	3.51	-0.17	0.78	Control
Ct2	47806	125606	3.23	-3.52	0.72	Control
Ct2	164945	634682	4.5	-2.87	0.72	Control
Ct2	320111	942951	3.06	-0.41	0.77	Control
Pt1.1	307105	1457652	5.88	-13.73	0.73	MMUT+
Pt1.1	168750	789036	5.96	-13.44	0.66	MMUT+
Pt1.1	68110	321202	7.07	-24.13	0.73	MMUT+
Pt1.1	48822	287617	9.73	-28.37	0.56	MMUT-
Pt1.1	132900	597530	5.81	-13.9	0.69	MMUT+
Pt1.1	59106	230195	7.82	-31.27	0.65	MMUT+
Pt1.1	35041	152361	6.99	-14.9	0.54	MMUT-
Pt1.1	90142	293661	8	-17.56	0.35	MMUT-
Pt1.1	28223	116890	5.07	-4.64	0.59	MMUT-
Pt1.1	31690	54027	23.97	-208.84	0.09	MMUT-
Pt1.1	122674	363600	5.19	-11.53	0.5	MMUT-
Pt1.1	12980	90457	87.4	-262.04	0.09	MMUT-
Pt1.1	170984	470680	13.23	-82.65	0.32	MMUT-
Pt1.1	29019	211935	25.73	-96.25	0.36	MMUT-
Pt1.1	43826	140083	5.78	-11.14	0.66	MMUT+
Pt1.1	38503	196557	10.81	-25.17	0.34	MMUT-
Pt1.2	182278	194583	0.78	9.51	0.75	MMUT+
Pt1.2	162186	244021	1.13	5.07	0.84	MMUT+
Pt1.2	46666	107805	4.4	-17.69	0.54	MMUT-
Pt1.2	81924	111512	1.12	11.95	0.67	MMUT+
Pt1.2	178264	210007	0.9	10.12	0.68	MMUT+
Pt1.2	224805	193521	1.09	-5.15	0.85	MMUT+
Pt1.2	137557	220272	3.37	-25.13	0.5	MMUT-
Pt1.2	123057	174921	1.11	11.16	0.66	MMUT+
Pt1.2	221848	216431	0.8	3.74	0.7	MMUT+
Pt1.2	144147	145726	0.85	5.4	0.83	MMUT+
Pt1.2	517759	1417087	4.25	-37.5	0.65	MMUT+
Pt1.2	497402	566499	0.93	12.69	0.85	MMUT+
Pt1.2	16799	88374	18.22	-143.18	0.24	MMUT-
Pt1.2	93027	169190	-103.72	1657.05	-0.01	MMUT-
Pt1.2	57045	96298	1.98	-3.11	0.34	MMUT-
Pt2.1	165397	792087	6.87	-29.71	0.59	MMUT-
Pt2.1	131044	595397	4.97	-8.76	0.66	MMUT+
Pt2.1	21325	59735	10.72	-68.95	0.34	MMUT-
Pt2.1	200030	939747	7.2	-43.09	0.64	MMUT+
Pt2.1	28683	81935	2.53	4.24	0.72	MMUT+
Pt2.1	94655	421191	6.72	-43.52	0.81	MMUT+
Pt2.1	31926	81694	9.58	-27.91	0.48	MMUT-
Pt2.1	50494	164878	31.29	-466.05	0.22	MMUT-
Pt2.1	18301	84766	20.09	-41.36	0.41	MMUT-
Pt2.1	19279	83350	10.16	-18.99	0.57	MMUT-
Pt2.1	13504	105209	31	-97.33	0.33	MMUT-
Pt2.1	34829	126735	17	-53.76	0.36	MMUT-
Pt2.1	61599	352712	7.6	-12.05	0.64	MMUT+
Pt2.1	6842	31484	18.87	-33.89	0.29	MMUT-
Pt2.1	29044	85003	4.73	-13.56	0.6	MMUT+
Pt2.1	24920	73027	13.78	-42.68	0.29	MMUT-
Pt2.1	50190	147678	6.06	-18.72	0.63	MMUT+
Pt2.1	125376	331127	5.71	-24.02	0.5	MMUT-
Pt2.1	58058	249889	7.77	-43.87	0.63	MMUT+

## Sheet: Fig.3d_TMRM
Genotype	Condition	Image_Series	CTCF(A.U.)	sqrt(CTCF)	MMUT(T/F)
Ct2	Baseline	Image001	41.3355	6.42927	T
Ct2	Baseline	Image001	10.887	3.29955	T
Ct2	Baseline	Image001	10.742	3.2775	T
Ct2	Baseline	Image001	3.33657	1.82663	T
Ct2	Baseline	Image001	2.86827	1.6936	T
Ct2	Baseline	Image001	11.7504	3.42788	T
Ct2	Baseline	Image001	0.698555	0.835796	T
Ct2	Baseline	Image001	0.99728	0.998639	T
Ct2	Baseline	Image001	21.4976	4.63655	T
Ct2	Baseline	Image001	5.33688	2.31017	T
Ct2	Baseline	Image001	11.2939	3.36064	T
Ct2	Baseline	Image001	5.00536	2.23727	T
Ct2	Baseline	Image001	4.69901	2.16772	T
Ct2	Baseline	Image001	5.12084	2.26293	T
Ct2	Baseline	Image001	4.41421	2.101	T
Ct2	Baseline	Image001	20.3834	4.5148	T
Ct2	Baseline	Image001	4.30642	2.07519	T
Ct2	Baseline	Image001	6.81749	2.61103	T
Ct2	Baseline	Image001	7.1643	2.67662	T
Ct2	Baseline	Image001	6.52393	2.5542	T
Ct2	Baseline	Image001	2.68261	1.63787	T
Ct2	Baseline	Image001	5.61155	2.36887	T
Ct2	Baseline	Image001	1.634	1.27828	T
Ct2	Baseline	Image001	2.29573	1.51517	T
Ct2	Baseline	Image001	2.72014	1.64928	T
Ct2	Baseline	Image001	3.46298	1.86091	T
Ct2	Baseline	Image001	26.9778	5.19402	T
Ct2	Baseline	Image001	3.69155	1.92134	T
Ct2	Baseline	Image001	3.20325	1.78976	T
Ct2	Baseline	Image001	1.17943	1.08602	T
Ct2	Baseline	Image001	3.66435	1.91425	T
Ct2	Baseline	Image001	7.31571	2.70476	T
Ct2	Baseline	Image001	9.34228	3.05651	T
Ct2	Baseline	Image001	5.32393	2.30736	T
Ct2	Baseline	Image001	3.79957	1.94925	T
Ct2	Baseline	Image001	2.26302	1.50433	T
Ct2	Baseline	Image001	3.51148	1.87389	T
Ct2	Baseline	Image001	9.09886	3.01643	T
Ct2	Baseline	Image001	30.7205	5.54261	T
Ct2	Baseline	Image001	8.26379	2.87468	T
Ct2	Baseline	Image001	13.5715	3.68395	T
Ct2	Baseline	Image001	2.33256	1.52727	T
Ct2	Baseline	Image001	1.49754	1.22374	T
Ct2	Baseline	Image001	6.59729	2.56852	T
Ct2	Baseline	Image001	2.76269	1.66213	T
Ct2	Baseline	Image001	7.9118	2.81279	T
Ct2	Baseline	Image001	7.61996	2.76043	T
Ct2	Baseline	Image001	4.24093	2.05935	T
Ct2	Baseline	Image001	0.970664	0.985223	T
Ct2	Baseline	Image001	1.54006	1.24099	T
Ct2	Baseline	Image002	53.0366	7.28263	T
Ct2	Baseline	Image002	25.8305	5.08237	T
Ct2	Baseline	Image002	4.32929	2.0807	T
Ct2	Baseline	Image002	6.70578	2.58955	T
Ct2	Baseline	Image002	6.06024	2.46175	T
Ct2	Baseline	Image002	9.22213	3.0368	T
Ct2	Baseline	Image002	34.6365	5.88528	T
Ct2	Baseline	Image002	2.84344	1.68625	T
Ct2	Baseline	Image002	11.6603	3.41472	T
Ct2	Baseline	Image002	0.627375	0.79207	T
Ct2	Baseline	Image002	1.08522	1.04174	T
Ct2	Baseline	Image002	11.984	3.46179	T
Ct2	Baseline	Image002	9.16956	3.02813	T
Ct2	Baseline	Image002	11.2561	3.355	T
Ct2	Baseline	Image002	20.6604	4.54537	T
Ct2	Baseline	Image002	2.51957	1.58732	T
Ct2	Baseline	Image002	7.34181	2.70958	T
Ct2	Baseline	Image002	5.25099	2.2915	T
Ct2	Baseline	Image002	1.10902	1.0531	T
Ct2	Baseline	Image002	3.56146	1.88718	T
Ct2	Baseline	Image002	4.72577	2.17388	T
Ct2	Baseline	Image002	8.50801	2.91685	T
Ct2	Baseline	Image002	0.471376	0.686568	T
Ct2	Baseline	Image002	20.4887	4.52644	T
Ct2	Baseline	Image002	20.8928	4.57087	T
Ct2	Baseline	Image002	12.4101	3.5228	T
Ct2	Baseline	Image002	7.03321	2.65202	T
Ct2	Baseline	Image002	50.8395	7.13018	T
Ct2	Baseline	Image002	43.8972	6.6255	T
Ct2	Baseline	Image002	8.60801	2.93394	T
Ct2	Baseline	Image002	5.63153	2.37308	T
Ct2	Baseline	Image002	9.36635	3.06045	T
Ct2	Baseline	Image002	3.59582	1.89627	T
Ct2	Baseline	Image002	8.99027	2.99838	T
Ct2	Baseline	Image002	26.7645	5.17344	T
Ct2	Baseline	Image002	3.55379	1.88515	T
Ct2	Baseline	Image002	4.1869	2.04619	T
Ct2	Baseline	Image002	2.00498	1.41597	T
Ct2	Baseline	Image002	1.29828	1.13942	T
Ct2	Baseline	Image002	4.71155	2.17061	T
Ct2	Baseline	Image002	3.9719	1.99296	T
Ct2	Baseline	Image002	2.20479	1.48485	T
Ct2	Baseline	Image002	12.553	3.54302	T
Ct2	Baseline	Image002	8.695	2.94873	T
Ct2	Baseline	Image002	10.9943	3.31577	T
Ct2	Baseline	Image002	19.1102	4.37152	T
Ct2	Baseline	Image002	2.14418	1.4643	T
Ct2	Baseline	Image002	18.3885	4.28818	T
Ct2	Baseline	Image002	1.91552	1.38402	T
Ct2	Baseline	Image002	4.17641	2.04363	T
Ct2	Baseline	Image003	25.15	5.01498	T
Ct2	Baseline	Image003	3.52255	1.87685	T
Ct2	Baseline	Image003	46.7152	6.83485	T
Ct2	Baseline	Image003	1.7346	1.31704	T
Ct2	Baseline	Image003	1.84133	1.35696	T
Ct2	Baseline	Image003	14.2734	3.77801	T
Ct2	Baseline	Image003	8.06847	2.84051	T
Ct2	Baseline	Image003	5.59718	2.36584	T
Ct2	Baseline	Image003	1.7419	1.31981	T
Ct2	Baseline	Image003	11.5684	3.40124	T
Ct2	Baseline	Image003	7.17996	2.67954	T
Ct2	Baseline	Image003	59.1203	7.68897	T
Ct2	Baseline	Image003	7.54932	2.7476	T
Ct2	Baseline	Image003	23.8436	4.88299	T
Ct2	Baseline	Image003	40.2042	6.34068	T
Ct2	Baseline	Image003	6.25963	2.50193	T
Ct2	Baseline	Image003	29.7547	5.45479	T
Ct2	Baseline	Image003	7.25643	2.69378	T
Ct2	Baseline	Image003	14.2147	3.77024	T
Ct2	Baseline	Image003	2.96237	1.72115	T
Ct2	Baseline	Image003	6.55776	2.56081	T
Ct2	Baseline	Image003	12.0802	3.47566	T
Ct2	Baseline	Image003	3.95024	1.98752	T
Ct2	Baseline	Image003	3.99239	1.9981	T
Ct2	Baseline	Image003	2.50695	1.58333	T
Ct2	Baseline	Image003	9.07434	3.01237	T
Ct2	Baseline	Image003	3.71008	1.92616	T
Ct2	Baseline	Image003	1.9656	1.402	T
Ct2	Baseline	Image003	30.9416	5.56251	T
Ct2	Baseline	Image003	3.20727	1.79088	T
Ct2	Baseline	Image003	12.3833	3.51899	T
Ct2	Baseline	Image003	18.5785	4.31028	T
Ct2	Baseline	Image003	3.89324	1.97313	T
Ct2	Baseline	Image003	6.59805	2.56867	T
Ct2	Baseline	Image003	16.5022	4.06229	T
Ct2	Baseline	Image003	5.74679	2.39725	T
Ct2	Baseline	Image003	6.79142	2.60603	T
Ct2	Baseline	Image003	7.84846	2.80151	T
Ct2	Baseline	Image003	5.173	2.27442	T
Ct2	Baseline	Image003	1.38958	1.17881	T
Ct2	Baseline	Image003	7.15904	2.67564	T
Ct2	Baseline	Image003	3.44073	1.85492	T
Ct2	Baseline	Image003	5.12574	2.26401	T
Ct2	Baseline	Image003	16.7868	4.09717	T
Ct2	Baseline	Image003	8.08148	2.84279	T
Ct2	Baseline	Image003	20.2732	4.50257	T
Ct2	Baseline	Image003	36.8328	6.06901	T
Ct2	Baseline	Image003	6.59218	2.56752	T
Ct2	Baseline	Image003	72.4416	8.51126	T
Ct2	Baseline	Image003	8.582	2.92951	T
Ct2	Baseline	Image004	11.4894	3.38961	T
Ct2	Baseline	Image004	14.0263	3.74516	T
Ct2	Baseline	Image004	20.1343	4.48713	T
Ct2	Baseline	Image004	35.9238	5.99365	T
Ct2	Baseline	Image004	4.06013	2.01498	T
Ct2	Baseline	Image004	7.43807	2.72728	T
Ct2	Baseline	Image004	36.3021	6.02512	T
Ct2	Baseline	Image004	10.5701	3.25117	T
Ct2	Baseline	Image004	7.30341	2.70248	T
Ct2	Baseline	Image004	21.1161	4.59523	T
Ct2	Baseline	Image004	29.5282	5.43398	T
Ct2	Baseline	Image004	17.1686	4.14351	T
Ct2	Baseline	Image004	46.9905	6.85496	T
Ct2	Baseline	Image004	4.39289	2.09592	T
Ct2	Baseline	Image004	32.865	5.7328	T
Ct2	Baseline	Image004	20.0016	4.47231	T
Ct2	Baseline	Image004	25.3889	5.03874	T
Ct2	Baseline	Image004	29.3943	5.42165	T
Ct2	Baseline	Image004	30.0842	5.48491	T
Ct2	Baseline	Image004	3.44103	1.855	T
Ct2	Baseline	Image004	7.36697	2.71422	T
Ct2	Baseline	Image004	10.3507	3.21725	T
Ct2	Baseline	Image004	46.2616	6.80159	T
Ct2	Baseline	Image004	21.0231	4.58509	T
Ct2	Baseline	Image004	3.93791	1.98442	T
Ct2	Baseline	Image004	15.6646	3.95785	T
Ct2	Baseline	Image004	5.7153	2.39067	T
Ct2	Baseline	Image004	1.80159	1.34223	T
Ct2	Baseline	Image004	6.03834	2.4573	T
Ct2	Baseline	Image004	29.2531	5.40861	T
Ct2	Baseline	Image004	2.1397	1.46277	T
Ct2	Baseline	Image004	4.90844	2.2155	T
Ct2	Baseline	Image004	3.08127	1.75536	T
Ct2	Baseline	Image004	12.296	3.50657	T
Ct2	Baseline	Image004	5.99661	2.4488	T
Ct2	Baseline	Image004	9.31619	3.05224	T
Ct2	Baseline	Image004	16.0011	4.00013	T
Ct2	Baseline	Image004	2.20081	1.48351	T
Ct2	Baseline	Image004	2.59336	1.61039	T
Ct2	Baseline	Image004	18.4538	4.29579	T
Ct2	Baseline	Image004	4.28917	2.07103	T
Ct2	Baseline	Image004	11.383	3.37387	T
Ct2	Baseline	Image004	23.5732	4.85523	T
Ct2	Baseline	Image004	16.4061	4.05044	T
Ct2	Baseline	Image004	11.7741	3.43135	T
Ct2	Baseline	Image004	11.7528	3.42823	T
Ct2	Baseline	Image004	27.6352	5.25692	T
Ct2	Baseline	Image004	34.667	5.88787	T
Ct2	Baseline	Image004	7.73059	2.78039	T
Ct2	Baseline	Image004	13.0937	3.61852	T
Ct2	Baseline	Image005	35.4729	5.95591	T
Ct2	Baseline	Image005	8.30057	2.88107	T
Ct2	Baseline	Image005	3.16433	1.77886	T
Ct2	Baseline	Image005	10.7487	3.27853	T
Ct2	Baseline	Image005	17.5298	4.18686	T
Ct2	Baseline	Image005	20.1213	4.48568	T
Ct2	Baseline	Image005	9.64856	3.10621	T
Ct2	Baseline	Image005	6.36659	2.52321	T
Ct2	Baseline	Image005	4.83863	2.19969	T
Ct2	Baseline	Image005	4.66014	2.15874	T
Ct2	Baseline	Image005	27.5172	5.24568	T
Ct2	Baseline	Image005	3.3528	1.83106	T
Ct2	Baseline	Image005	27.8943	5.28151	T
Ct2	Baseline	Image005	20.8324	4.56425	T
Ct2	Baseline	Image005	1.97944	1.40693	T
Ct2	Baseline	Image005	14.3454	3.78753	T
Ct2	Baseline	Image005	20.0285	4.47532	T
Ct2	Baseline	Image005	4.82514	2.19662	T
Ct2	Baseline	Image005	3.1141	1.76468	T
Ct2	Baseline	Image005	16.9469	4.11666	T
Ct2	Baseline	Image005	14.5027	3.80825	T
Ct2	Baseline	Image005	10.0224	3.16582	T
Ct2	Baseline	Image005	67.4939	8.21547	T
Ct2	Baseline	Image005	15.4496	3.9306	T
Ct2	Baseline	Image005	9.20633	3.03419	T
Ct2	Baseline	Image005	23.8547	4.88412	T
Ct2	Baseline	Image005	12.0536	3.47183	T
Ct2	Baseline	Image005	3.4865	1.86722	T
Ct2	Baseline	Image005	5.39748	2.32325	T
Ct2	Baseline	Image005	1.29419	1.13763	T
Ct2	Baseline	Image005	3.22782	1.79661	T
Ct2	Baseline	Image005	13.7662	3.71029	T
Ct2	Baseline	Image005	13.0225	3.60867	T
Ct2	Baseline	Image005	9.38337	3.06323	T
Ct2	Baseline	Image005	11.3382	3.36723	T
Ct2	Baseline	Image005	6.25992	2.50198	T
Ct2	Baseline	Image005	3.49353	1.8691	T
Ct2	Baseline	Image005	1.31219	1.14551	T
Ct2	Baseline	Image005	2.24657	1.49886	T
Ct2	Baseline	Image005	7.59554	2.756	T
Ct2	Baseline	Image005	37.0731	6.08876	T
Ct2	Baseline	Image005	11.0991	3.33153	T
Ct2	Baseline	Image005	7.28807	2.69964	T
Ct2	Baseline	Image005	7.38087	2.71678	T
Ct2	Baseline	Image005	30.7985	5.54964	T
Ct2	Baseline	Image005	8.48605	2.91308	T
Ct2	Baseline	Image005	15.678	3.95954	T
Ct2	Baseline	Image005	80.1747	8.95403	T
Ct2	Baseline	Image005	5.54971	2.35578	T
Ct2	Baseline	Image005	8.12825	2.85101	T
Ct2	Baseline	Image006	10.6333	3.26087	T
Ct2	Baseline	Image006	11.5958	3.40526	T
Ct2	Baseline	Image006	4.50359	2.12217	T
Ct2	Baseline	Image006	11.2175	3.34925	T
Ct2	Baseline	Image006	3.12521	1.76783	T
Ct2	Baseline	Image006	9.94518	3.1536	T
Ct2	Baseline	Image006	11.5064	3.39211	T
Ct2	Baseline	Image006	25.7002	5.06954	T
Ct2	Baseline	Image006	14.5597	3.81571	T
Ct2	Baseline	Image006	15.3679	3.92019	T
Ct2	Baseline	Image006	20.6177	4.54067	T
Ct2	Baseline	Image006	22.1842	4.71001	T
Ct2	Baseline	Image006	47.807	6.91426	T
Ct2	Baseline	Image006	2.14825	1.46569	T
Ct2	Baseline	Image006	8.34384	2.88857	T
Ct2	Baseline	Image006	6.49357	2.54825	T
Ct2	Baseline	Image006	11.5182	3.39385	T
Ct2	Baseline	Image006	10.2028	3.19419	T
Ct2	Baseline	Image006	8.78404	2.96379	T
Ct2	Baseline	Image006	4.11909	2.02955	T
Ct2	Baseline	Image006	17.3489	4.1652	T
Ct2	Baseline	Image006	1.53495	1.23893	T
Ct2	Baseline	Image006	12.1777	3.48966	T
Ct2	Baseline	Image006	5.06413	2.25036	T
Ct2	Baseline	Image006	9.23616	3.0391	T
Ct2	Baseline	Image006	21.6625	4.6543	T
Ct2	Baseline	Image006	3.41426	1.84777	T
Ct2	Baseline	Image006	2.71819	1.64869	T
Ct2	Baseline	Image006	1.82255	1.35002	T
Ct2	Baseline	Image006	15.376	3.92123	T
Ct2	Baseline	Image006	2.91273	1.70667	T
Ct2	Baseline	Image006	0.945593	0.972416	T
Ct2	Baseline	Image006	14.4066	3.79561	T
Ct2	Baseline	Image006	6.98006	2.64198	T
Ct2	Baseline	Image006	2.55552	1.5986	T
Ct2	Baseline	Image006	10.3076	3.21055	T
Ct2	Baseline	Image006	4.77538	2.18526	T
Ct2	Baseline	Image006	4.1348	2.03342	T
Ct2	Baseline	Image006	3.7102	1.92619	T
Ct2	Baseline	Image006	6.82394	2.61227	T
Ct2	Baseline	Image006	18.3597	4.28483	T
Ct2	Baseline	Image006	8.76193	2.96006	T
Ct2	Baseline	Image006	3.97527	1.99381	T
Ct2	Baseline	Image006	5.366	2.31646	T
Ct2	Baseline	Image006	7.13757	2.67162	T
Ct2	Baseline	Image006	2.4859	1.57667	T
Ct2	Baseline	Image006	2.56423	1.60132	T
Ct2	Baseline	Image006	6.02546	2.45468	T
Ct2	Baseline	Image006	3.65353	1.91142	T
Ct2	Baseline	Image006	3.83343	1.95791	T
Ct2	Rotenone	Image007	13.6716	3.69751	T
Ct2	Rotenone	Image007	2.08051	1.4424	T
Ct2	Rotenone	Image007	10.9747	3.31281	T
Ct2	Rotenone	Image007	5.45235	2.33503	T
Ct2	Rotenone	Image007	7.94486	2.81866	T
Ct2	Rotenone	Image007	31.6723	5.62781	T
Ct2	Rotenone	Image007	5.26167	2.29383	T
Ct2	Rotenone	Image007	4.67112	2.16128	T
Ct2	Rotenone	Image007	5.02148	2.24087	T
Ct2	Rotenone	Image007	17.3904	4.17018	T
Ct2	Rotenone	Image007	5.98235	2.44589	T
Ct2	Rotenone	Image007	1.44881	1.20367	T
Ct2	Rotenone	Image007	8.29099	2.87941	T
Ct2	Rotenone	Image007	1.40794	1.18657	T
Ct2	Rotenone	Image007	19.3633	4.40038	T
Ct2	Rotenone	Image007	19.837	4.45387	T
Ct2	Rotenone	Image007	2.86459	1.69251	T
Ct2	Rotenone	Image007	27.6374	5.25713	T
Ct2	Rotenone	Image007	9.04101	3.00683	T
Ct2	Rotenone	Image007	10.0504	3.17024	T
Ct2	Rotenone	Image007	29.2559	5.40887	T
Ct2	Rotenone	Image007	17.8065	4.21978	T
Ct2	Rotenone	Image007	21.3287	4.6183	T
Ct2	Rotenone	Image007	5.88291	2.42547	T
Ct2	Rotenone	Image007	2.19986	1.48319	T
Ct2	Rotenone	Image007	1.74671	1.32163	T
Ct2	Rotenone	Image007	4.82049	2.19556	T
Ct2	Rotenone	Image007	8.71718	2.95249	T
Ct2	Rotenone	Image007	13.1207	3.62226	T
Ct2	Rotenone	Image007	17.5046	4.18385	T
Ct2	Rotenone	Image007	25.9256	5.09172	T
Ct2	Rotenone	Image007	6.10619	2.47107	T
Ct2	Rotenone	Image007	3.31947	1.82194	T
Ct2	Rotenone	Image007	8.52693	2.92009	T
Ct2	Rotenone	Image007	5.92914	2.43498	T
Ct2	Rotenone	Image007	6.61558	2.57208	T
Ct2	Rotenone	Image007	9.85222	3.13882	T
Ct2	Rotenone	Image007	6.86216	2.61957	T
Ct2	Rotenone	Image007	5.59614	2.36562	T
Ct2	Rotenone	Image007	2.08609	1.44433	T
Ct2	Rotenone	Image007	19.0922	4.36946	T
Ct2	Rotenone	Image007	27.733	5.26621	T
Ct2	Rotenone	Image007	12.8972	3.59127	T
Ct2	Rotenone	Image007	2.98202	1.72685	T
Ct2	Rotenone	Image007	2.90725	1.70507	T
Ct2	Rotenone	Image007	2.04369	1.42958	T
Ct2	Rotenone	Image007	8.55775	2.92536	T
Ct2	Rotenone	Image007	4.60441	2.14579	T
Ct2	Rotenone	Image007	2.64488	1.62631	T
Ct2	Rotenone	Image007	3.05694	1.74841	T
Ct2	Rotenone	Image008	17.0578	4.13011	T
Ct2	Rotenone	Image008	3.92431	1.98099	T
Ct2	Rotenone	Image008	7.0464	2.65451	T
Ct2	Rotenone	Image008	9.67458	3.1104	T
Ct2	Rotenone	Image008	14.6286	3.82473	T
Ct2	Rotenone	Image008	10.5765	3.25215	T
Ct2	Rotenone	Image008	16.2904	4.03613	T
Ct2	Rotenone	Image008	15.0055	3.87369	T
Ct2	Rotenone	Image008	13.3894	3.65915	T
Ct2	Rotenone	Image008	1.2783	1.13062	T
Ct2	Rotenone	Image008	1.37497	1.17259	T
Ct2	Rotenone	Image008	2.11076	1.45285	T
Ct2	Rotenone	Image008	7.35995	2.71292	T
Ct2	Rotenone	Image008	6.32696	2.51534	T
Ct2	Rotenone	Image008	11.7762	3.43165	T
Ct2	Rotenone	Image008	10.3183	3.21221	T
Ct2	Rotenone	Image008	3.26537	1.80703	T
Ct2	Rotenone	Image008	7.65042	2.76594	T
Ct2	Rotenone	Image008	17.5383	4.18788	T
Ct2	Rotenone	Image008	8.58858	2.93063	T
Ct2	Rotenone	Image008	2.77819	1.66679	T
Ct2	Rotenone	Image008	1.37566	1.17289	T
Ct2	Rotenone	Image008	4.14569	2.0361	T
Ct2	Rotenone	Image008	3.62503	1.90395	T
Ct2	Rotenone	Image008	23.2806	4.825	T
Ct2	Rotenone	Image008	10.8042	3.28698	T
Ct2	Rotenone	Image008	10.8387	3.29222	T
Ct2	Rotenone	Image008	8.1385	2.85281	T
Ct2	Rotenone	Image008	6.3572	2.52135	T
Ct2	Rotenone	Image008	5.03119	2.24303	T
Ct2	Rotenone	Image008	6.46066	2.54178	T
Ct2	Rotenone	Image008	6.47256	2.54412	T
Ct2	Rotenone	Image008	4.3736	2.09131	T
Ct2	Rotenone	Image008	1.9443	1.39438	T
Ct2	Rotenone	Image008	34.2459	5.852	T
Ct2	Rotenone	Image008	2.32553	1.52497	T
Ct2	Rotenone	Image008	1.23209	1.10999	T
Ct2	Rotenone	Image008	0.900586	0.948992	T
Ct2	Rotenone	Image008	1.49123	1.22116	T
Ct2	Rotenone	Image008	1.93389	1.39064	T
Ct2	Rotenone	Image008	20.4885	4.52642	T
Ct2	Rotenone	Image008	5.64529	2.37598	T
Ct2	Rotenone	Image008	5.40771	2.32545	T
Ct2	Rotenone	Image008	10.7564	3.2797	T
Ct2	Rotenone	Image008	10.8315	3.29112	T
Ct2	Rotenone	Image008	88.9847	9.43317	T
Ct2	Rotenone	Image008	14.7872	3.84541	T
Ct2	Rotenone	Image008	12.2673	3.50248	T
Ct2	Rotenone	Image008	2.33366	1.52763	T
Ct2	Rotenone	Image008	3.07203	1.75272	T
Ct2	Rotenone	Image009	17.0578	4.13011	T
Ct2	Rotenone	Image009	3.92431	1.98099	T
Ct2	Rotenone	Image009	7.0464	2.65451	T
Ct2	Rotenone	Image009	9.67458	3.1104	T
Ct2	Rotenone	Image009	14.6286	3.82473	T
Ct2	Rotenone	Image009	10.5765	3.25215	T
Ct2	Rotenone	Image009	16.2904	4.03613	T
Ct2	Rotenone	Image009	15.0055	3.87369	T
Ct2	Rotenone	Image009	13.3894	3.65915	T
Ct2	Rotenone	Image009	1.2783	1.13062	T
Ct2	Rotenone	Image009	1.37497	1.17259	T
Ct2	Rotenone	Image009	2.11076	1.45285	T
Ct2	Rotenone	Image009	7.35995	2.71292	T
Ct2	Rotenone	Image009	6.32696	2.51534	T
Ct2	Rotenone	Image009	11.7762	3.43165	T
Ct2	Rotenone	Image009	10.3183	3.21221	T
Ct2	Rotenone	Image009	3.26537	1.80703	T
Ct2	Rotenone	Image009	7.65042	2.76594	T
Ct2	Rotenone	Image009	17.5383	4.18788	T
Ct2	Rotenone	Image009	8.58858	2.93063	T
Ct2	Rotenone	Image009	2.77819	1.66679	T
Ct2	Rotenone	Image009	1.37566	1.17289	T
Ct2	Rotenone	Image009	4.14569	2.0361	T
Ct2	Rotenone	Image009	3.62503	1.90395	T
Ct2	Rotenone	Image009	23.2806	4.825	T
Ct2	Rotenone	Image009	10.8042	3.28698	T
Ct2	Rotenone	Image009	10.8387	3.29222	T
Ct2	Rotenone	Image009	8.1385	2.85281	T
Ct2	Rotenone	Image009	6.3572	2.52135	T
Ct2	Rotenone	Image009	5.03119	2.24303	T
Ct2	Rotenone	Image009	6.46066	2.54178	T
Ct2	Rotenone	Image009	6.47256	2.54412	T
Ct2	Rotenone	Image009	4.3736	2.09131	T
Ct2	Rotenone	Image009	1.9443	1.39438	T
Ct2	Rotenone	Image009	34.2459	5.852	T
Ct2	Rotenone	Image009	2.32553	1.52497	T
Ct2	Rotenone	Image009	1.23209	1.10999	T
Ct2	Rotenone	Image009	0.900586	0.948992	T
Ct2	Rotenone	Image009	1.49123	1.22116	T
Ct2	Rotenone	Image009	1.93389	1.39064	T
Ct2	Rotenone	Image009	20.4885	4.52642	T
Ct2	Rotenone	Image009	5.64529	2.37598	T
Ct2	Rotenone	Image009	5.40771	2.32545	T
Ct2	Rotenone	Image009	10.7564	3.2797	T
Ct2	Rotenone	Image009	10.8315	3.29112	T
Ct2	Rotenone	Image009	88.9847	9.43317	T
Ct2	Rotenone	Image009	14.7872	3.84541	T
Ct2	Rotenone	Image009	12.2673	3.50248	T
Ct2	Rotenone	Image009	2.33366	1.52763	T
Ct2	Rotenone	Image009	3.07203	1.75272	T
Pt1.2	Baseline	Image010	4.04328	2.01079	T
Pt1.2	Baseline	Image010	15.1883	3.89721	T
Pt1.2	Baseline	Image010	1.8736	1.3688	T
Pt1.2	Baseline	Image010	3.23546	1.79874	T
Pt1.2	Baseline	Image010	2.82539	1.68089	T
Pt1.2	Baseline	Image010	2.06925	1.43849	T
Pt1.2	Baseline	Image010	1.99244	1.41154	T
Pt1.2	Baseline	Image010	5.18229	2.27646	T
Pt1.2	Baseline	Image010	69.4725	8.33502	T
Pt1.2	Baseline	Image010	3.4464	1.85645	T
Pt1.2	Baseline	Image010	2.1982	1.48263	T
Pt1.2	Baseline	Image010	2.12061	1.45623	T
Pt1.2	Baseline	Image010	2.50762	1.58355	T
Pt1.2	Baseline	Image010	2.94884	1.71722	T
Pt1.2	Baseline	Image010	2.7432	1.65626	T
Pt1.2	Baseline	Image011	0.67088	0.819073	T
Pt1.2	Baseline	Image011	1.30005	1.1402	T
Pt1.2	Baseline	Image011	0.7132	0.844512	T
Pt1.2	Baseline	Image011	1.33997	1.15757	T
Pt1.2	Baseline	Image011	1.72764	1.3144	T
Pt1.2	Baseline	Image011	0.86384	0.92943	T
Pt1.2	Baseline	Image011	1.36156	1.16686	T
Pt1.2	Baseline	Image011	0.897653	0.947446	T
Pt1.2	Baseline	Image011	1.33459	1.15524	T
Pt1.2	Baseline	Image011	1.04209	1.02083	T
Pt1.2	Baseline	Image011	0.80284	0.896013	T
Pt1.2	Baseline	Image011	0.37116	0.609229	T
Pt1.2	Baseline	Image011	0.242453	0.492396	T
Pt1.2	Baseline	Image011	0.991613	0.995798	T
Pt1.2	Baseline	Image011	1.60697	1.26766	T
Pt1.2	Baseline	Image012	86.2093	9.2849	T
Pt1.2	Baseline	Image012	7.62968	2.76219	T
Pt1.2	Baseline	Image012	3.45527	1.85884	T
Pt1.2	Baseline	Image012	2.43344	1.55995	T
Pt1.2	Baseline	Image012	5.00449	2.23707	T
Pt1.2	Baseline	Image012	6.00226	2.44995	T
Pt1.2	Baseline	Image012	2.69021	1.64018	T
Pt1.2	Baseline	Image012	2.92401	1.70997	T
Pt1.2	Baseline	Image012	6.83313	2.61402	T
Pt1.2	Baseline	Image012	4.10877	2.02701	T
Pt1.2	Baseline	Image012	2.51851	1.58698	T
Pt1.2	Baseline	Image012	7.39866	2.72005	T
Pt1.2	Baseline	Image012	9.60686	3.09949	T
Pt1.2	Baseline	Image012	7.49549	2.73779	T
Pt1.2	Baseline	Image012	0.678753	0.823865	T
Pt1.2	Baseline	Image013	3.49031	1.86824	T
Pt1.2	Baseline	Image013	13.4387	3.66588	T
Pt1.2	Baseline	Image013	6.83761	2.61488	T
Pt1.2	Baseline	Image013	10.619	3.25869	T
Pt1.2	Baseline	Image013	1.68807	1.29926	T
Pt1.2	Baseline	Image013	3.0671	1.75131	T
Pt1.2	Baseline	Image013	3.43916	1.8545	T
Pt1.2	Baseline	Image013	6.78597	2.60499	T
Pt1.2	Baseline	Image013	3.15201	1.77539	T
Pt1.2	Baseline	Image013	6.43341	2.53642	T
Pt1.2	Baseline	Image013	4.70487	2.16907	T
Pt1.2	Baseline	Image013	2.59878	1.61207	T
Pt1.2	Baseline	Image013	10.7309	3.2758	T
Pt1.2	Baseline	Image013	31.2479	5.58998	T
Pt1.2	Baseline	Image013	16.6662	4.08242	T
Pt1.2	Baseline	Image014	5.6102	2.36859	T
Pt1.2	Baseline	Image014	5.59622	2.36563	T
Pt1.2	Baseline	Image014	16.4672	4.05798	T
Pt1.2	Baseline	Image014	5.31666	2.30579	T
Pt1.2	Baseline	Image014	5.29034	2.30007	T
Pt1.2	Baseline	Image014	12.3123	3.50889	T
Pt1.2	Baseline	Image014	10.3756	3.22112	T
Pt1.2	Baseline	Image014	13.2559	3.64087	T
Pt1.2	Baseline	Image014	4.99252	2.23439	T
Pt1.2	Baseline	Image014	2.62574	1.62041	T
Pt1.2	Baseline	Image014	1.76689	1.32925	T
Pt1.2	Baseline	Image014	1.53	1.23693	T
Pt1.2	Baseline	Image014	1.05657	1.0279	T
Pt1.2	Baseline	Image014	1.49985	1.22468	T
Pt1.2	Baseline	Image014	1.13583	1.06575	T
Pt1.2	Baseline	Image015	6.12764	2.47541	F
Pt1.2	Baseline	Image015	2.22554	1.49182	F
Pt1.2	Baseline	Image015	1.40043	1.1834	F
Pt1.2	Baseline	Image015	4.80538	2.19212	F
Pt1.2	Baseline	Image015	6.17637	2.48523	F
Pt1.2	Baseline	Image015	3.54936	1.88397	F
Pt1.2	Baseline	Image015	8.03965	2.83543	F
Pt1.2	Baseline	Image015	13.1994	3.6331	F
Pt1.2	Baseline	Image015	9.61096	3.10015	F
Pt1.2	Baseline	Image015	18.0035	4.24305	F
Pt1.2	Baseline	Image015	3.80132	1.9497	F
Pt1.2	Baseline	Image015	4.36535	2.08934	F
Pt1.2	Baseline	Image015	1.51098	1.22922	F
Pt1.2	Baseline	Image015	3.73978	1.93385	F
Pt1.2	Baseline	Image015	9.03217	3.00536	F
Pt1.2	Baseline	Image016	1.77381	1.33185	F
Pt1.2	Baseline	Image016	4.84108	2.20025	F
Pt1.2	Baseline	Image016	1.68643	1.29862	F
Pt1.2	Baseline	Image016	2.53216	1.59128	F
Pt1.2	Baseline	Image016	7.20441	2.6841	F
Pt1.2	Baseline	Image016	3.28408	1.8122	F
Pt1.2	Baseline	Image016	0.63152	0.794682	F
Pt1.2	Baseline	Image016	1.38951	1.17877	F
Pt1.2	Baseline	Image016	0.485107	0.696496	F
Pt1.2	Baseline	Image016	0.466933	0.683325	F
Pt1.2	Baseline	Image016	1.26907	1.12653	F
Pt1.2	Baseline	Image016	0.638147	0.798841	F
Pt1.2	Baseline	Image016	0.572613	0.756712	F
Pt1.2	Baseline	Image016	0.639867	0.799917	F
Pt1.2	Baseline	Image016	1.92409	1.38712	F
Pt1.2	Baseline	Image017	4.37748	2.09224	F
Pt1.2	Baseline	Image017	2.17306	1.47413	F
Pt1.2	Baseline	Image017	4.17242	2.04265	F
Pt1.2	Baseline	Image017	1.4167	1.19025	F
Pt1.2	Baseline	Image017	2.41974	1.55555	F
Pt1.2	Baseline	Image017	0.648153	0.80508	F
Pt1.2	Baseline	Image017	1.76952	1.33023	F
Pt1.2	Baseline	Image017	1.83837	1.35587	F
Pt1.2	Baseline	Image017	0.890907	0.943879	F
Pt1.2	Baseline	Image017	0.976173	0.988015	F
Pt1.2	Baseline	Image017	0.258853	0.508776	F
Pt1.2	Baseline	Image017	0.681263	0.825387	F
Pt1.2	Baseline	Image017	1.63012	1.27676	F
Pt1.2	Baseline	Image017	1.57422	1.25468	F
Pt1.2	Baseline	Image017	0.6689	0.817863	F
Pt1.2	Baseline	Image018	3.1015	1.76111	F
Pt1.2	Baseline	Image018	1.15905	1.07659	F
Pt1.2	Baseline	Image018	1.09319	1.04556	F
Pt1.2	Baseline	Image018	1.07355	1.03612	F
Pt1.2	Baseline	Image018	0.784915	0.885954	F
Pt1.2	Baseline	Image018	0.92835	0.963509	F
Pt1.2	Baseline	Image018	1.78296	1.33527	F
Pt1.2	Baseline	Image018	1.46044	1.20849	F
Pt1.2	Baseline	Image018	3.19758	1.78818	F
Pt1.2	Baseline	Image018	1.98759	1.40982	F
Pt1.2	Baseline	Image018	2.14946	1.4661	F
Pt1.2	Baseline	Image018	4.61844	2.14905	F
Pt1.2	Baseline	Image018	2.96959	1.72325	F
Pt1.2	Baseline	Image018	1.1363	1.06597	F
Pt1.2	Baseline	Image018	2.62843	1.62124	F
Pt1.2	Baseline	Image019	0.248815	0.498814	F
Pt1.2	Baseline	Image019	0.950228	0.974796	F
Pt1.2	Baseline	Image019	0.627368	0.792065	F
Pt1.2	Baseline	Image019	0.365859	0.604863	F
Pt1.2	Baseline	Image019	0.339044	0.582275	F
Pt1.2	Baseline	Image019	1.07641	1.0375	F
Pt1.2	Baseline	Image019	0.199786	0.446975	F
Pt1.2	Baseline	Image019	0.59306	0.770104	F
Pt1.2	Baseline	Image019	0.679932	0.82458	F
Pt1.2	Baseline	Image019	1.69723	1.30278	F
Pt1.2	Baseline	Image019	0.580312	0.761782	F
Pt1.2	Baseline	Image019	0.635441	0.797145	F
Pt1.2	Baseline	Image019	0.371351	0.609386	F
Pt1.2	Baseline	Image019	0.436737	0.660861	F
Pt1.2	Baseline	Image019	0.887669	0.942162	F
Pt1.2	Rotenone	Image020	10.3228	3.21292	T
Pt1.2	Rotenone	Image020	1.82052	1.34926	T
Pt1.2	Rotenone	Image020	5.99093	2.44764	T
Pt1.2	Rotenone	Image020	1.00727	1.00363	T
Pt1.2	Rotenone	Image020	7.67024	2.76952	T
Pt1.2	Rotenone	Image020	1.4677	1.21149	T
Pt1.2	Rotenone	Image020	1.66199	1.28918	T
Pt1.2	Rotenone	Image020	2.61567	1.6173	T
Pt1.2	Rotenone	Image020	1.47152	1.21306	T
Pt1.2	Rotenone	Image020	1.58568	1.25924	T
Pt1.2	Rotenone	Image020	3.03734	1.7428	T
Pt1.2	Rotenone	Image020	1.2235	1.10612	T
Pt1.2	Rotenone	Image020	1.40682	1.1861	T
Pt1.2	Rotenone	Image020	2.5467	1.59584	T
Pt1.2	Rotenone	Image020	3.78458	1.9454	T
Pt1.2	Rotenone	Image021	3.06102	1.74958	T
Pt1.2	Rotenone	Image021	2.39691	1.54819	T
Pt1.2	Rotenone	Image021	3.02789	1.74008	T
Pt1.2	Rotenone	Image021	0.641451	0.800906	T
Pt1.2	Rotenone	Image021	0.959117	0.979345	T
Pt1.2	Rotenone	Image021	1.55361	1.24644	T
Pt1.2	Rotenone	Image021	3.83921	1.95939	T
Pt1.2	Rotenone	Image021	2.37331	1.54056	T
Pt1.2	Rotenone	Image021	0.789757	0.888683	T
Pt1.2	Rotenone	Image021	1.77611	1.33271	T
Pt1.2	Rotenone	Image021	3.75827	1.93863	T
Pt1.2	Rotenone	Image021	0.426987	0.653442	T
Pt1.2	Rotenone	Image021	2.91518	1.70739	T
Pt1.2	Rotenone	Image021	2.14542	1.46472	T
Pt1.2	Rotenone	Image021	1.24776	1.11703	T
Pt1.2	Rotenone	Image022	2.87788	1.69643	T
Pt1.2	Rotenone	Image022	1.92575	1.38771	T
Pt1.2	Rotenone	Image022	1.96539	1.40192	T
Pt1.2	Rotenone	Image022	15.513	3.93865	T
Pt1.2	Rotenone	Image022	3.09926	1.76047	T
Pt1.2	Rotenone	Image022	2.5091	1.58402	T
Pt1.2	Rotenone	Image022	4.25179	2.06199	T
Pt1.2	Rotenone	Image022	1.13804	1.06679	T
Pt1.2	Rotenone	Image022	1.91256	1.38295	T
Pt1.2	Rotenone	Image022	3.72726	1.93061	T
Pt1.2	Rotenone	Image022	1.14615	1.07058	T
Pt1.2	Rotenone	Image022	0.93947	0.969263	T
Pt1.2	Rotenone	Image022	1.28053	1.1316	T
Pt1.2	Rotenone	Image022	1.30205	1.14107	T
Pt1.2	Rotenone	Image022	4.6962	2.16707	T
Pt1.2	Rotenone	Image023	7.50231	2.73903	T
Pt1.2	Rotenone	Image023	5.50571	2.34642	T
Pt1.2	Rotenone	Image023	2.02654	1.42357	T
Pt1.2	Rotenone	Image023	1.57594	1.25537	T
Pt1.2	Rotenone	Image023	1.86276	1.36483	T
Pt1.2	Rotenone	Image023	2.40693	1.55143	T
Pt1.2	Rotenone	Image023	1.73589	1.31753	T
Pt1.2	Rotenone	Image023	1.13672	1.06617	T
Pt1.2	Rotenone	Image023	2.47737	1.57397	T
Pt1.2	Rotenone	Image023	2.54979	1.59681	T
Pt1.2	Rotenone	Image023	3.48735	1.86745	T
Pt1.2	Rotenone	Image023	3.83471	1.95824	T
Pt1.2	Rotenone	Image023	4.69264	2.16625	T
Pt1.2	Rotenone	Image023	1.3724	1.17149	T
Pt1.2	Rotenone	Image023	4.02875	2.00718	T
Pt1.2	Rotenone	Image024	6.81506	2.61057	T
Pt1.2	Rotenone	Image024	1.97784	1.40636	T
Pt1.2	Rotenone	Image024	1.20447	1.09748	T
Pt1.2	Rotenone	Image024	1.64513	1.28263	T
Pt1.2	Rotenone	Image024	2.5016	1.58164	T
Pt1.2	Rotenone	Image024	4.46438	2.11291	T
Pt1.2	Rotenone	Image024	1.45576	1.20655	T
Pt1.2	Rotenone	Image024	1.38643	1.17747	T
Pt1.2	Rotenone	Image024	0.886779	0.941689	T
Pt1.2	Rotenone	Image024	0.775513	0.880632	T
Pt1.2	Rotenone	Image024	1.87943	1.37092	T
Pt1.2	Rotenone	Image024	1.36033	1.16633	T
Pt1.2	Rotenone	Image024	1.84952	1.35997	T
Pt1.2	Rotenone	Image024	2.32452	1.52464	T
Pt1.2	Rotenone	Image024	3.70367	1.92449	T
Pt1.2	Rotenone	Image025	1.12487	1.0606	F
Pt1.2	Rotenone	Image025	0.487	0.697854	F
Pt1.2	Rotenone	Image025	0.586468	0.765812	F
Pt1.2	Rotenone	Image025	0.522312	0.722712	F
Pt1.2	Rotenone	Image025	0.180756	0.425154	F
Pt1.2	Rotenone	Image025	0.187936	0.433516	F
Pt1.2	Rotenone	Image025	1.42258	1.19272	F
Pt1.2	Rotenone	Image025	1.23704	1.11222	F
Pt1.2	Rotenone	Image025	0.392472	0.626476	F
Pt1.2	Rotenone	Image025	0.831956	0.912116	F
Pt1.2	Rotenone	Image025	1.09566	1.04674	F
Pt1.2	Rotenone	Image025	0.86414	0.929591	F
Pt1.2	Rotenone	Image025	0.43764	0.661544	F
Pt1.2	Rotenone	Image025	0.460588	0.678666	F
Pt1.2	Rotenone	Image025	0.287704	0.53638	F
Pt1.2	Rotenone	Image026	1.09382	1.04586	F
Pt1.2	Rotenone	Image026	1.15489	1.07466	F
Pt1.2	Rotenone	Image026	0.4454	0.667383	F
Pt1.2	Rotenone	Image026	0.381523	0.617675	F
Pt1.2	Rotenone	Image026	0.242555	0.492498	F
Pt1.2	Rotenone	Image026	0.883096	0.939732	F
Pt1.2	Rotenone	Image026	0.700861	0.837175	F
Pt1.2	Rotenone	Image026	0.344592	0.58702	F
Pt1.2	Rotenone	Image026	0.437125	0.661155	F
Pt1.2	Rotenone	Image026	0.474733	0.689009	F
Pt1.2	Rotenone	Image026	0.636728	0.797952	F
Pt1.2	Rotenone	Image026	0.597099	0.772722	F
Pt1.2	Rotenone	Image026	0.824587	0.908068	F
Pt1.2	Rotenone	Image026	0.185147	0.430287	F
Pt1.2	Rotenone	Image026	0.479395	0.692383	F
Pt1.2	Rotenone	Image027	0.396828	0.629943	F
Pt1.2	Rotenone	Image027	0.57539	0.758545	F
Pt1.2	Rotenone	Image027	0.484105	0.695777	F
Pt1.2	Rotenone	Image027	2.10745	1.45171	F
Pt1.2	Rotenone	Image027	0.769568	0.87725	F
Pt1.2	Rotenone	Image027	0.193247	0.439598	F
Pt1.2	Rotenone	Image027	0.213668	0.462243	F
Pt1.2	Rotenone	Image027	0.886503	0.941543	F
Pt1.2	Rotenone	Image027	0.772758	0.879067	F
Pt1.2	Rotenone	Image027	2.16143	1.47018	F
Pt1.2	Rotenone	Image027	0.272087	0.521619	F
Pt1.2	Rotenone	Image027	0.416247	0.645172	F
Pt1.2	Rotenone	Image027	0.288077	0.536728	F
Pt1.2	Rotenone	Image027	0.634375	0.796477	F
Pt1.2	Rotenone	Image027	1.46374	1.20985	F
Pt1.2	Rotenone	Image028	0.875162	0.935501	F
Pt1.2	Rotenone	Image028	1.47893	1.21611	F
Pt1.2	Rotenone	Image028	2.38104	1.54306	F
Pt1.2	Rotenone	Image028	1.68958	1.29984	F
Pt1.2	Rotenone	Image028	0.924208	0.961357	F
Pt1.2	Rotenone	Image028	2.43311	1.55984	F
Pt1.2	Rotenone	Image028	1.60134	1.26544	F
Pt1.2	Rotenone	Image028	1.48137	1.21712	F
Pt1.2	Rotenone	Image028	1.40056	1.18345	F
Pt1.2	Rotenone	Image028	2.84688	1.68727	F
Pt1.2	Rotenone	Image028	1.35881	1.16568	F
Pt1.2	Rotenone	Image028	1.35662	1.16474	F
Pt1.2	Rotenone	Image028	1.55764	1.24806	F
Pt1.2	Rotenone	Image028	1.17941	1.086	F
Pt1.2	Rotenone	Image028	1.09516	1.0465	F
Pt1.2	Rotenone	Image029	0.530148	0.728113	F
Pt1.2	Rotenone	Image029	1.33491	1.15538	F
Pt1.2	Rotenone	Image029	2.88837	1.69952	F
Pt1.2	Rotenone	Image029	0.644313	0.802691	F
Pt1.2	Rotenone	Image029	1.05509	1.02718	F
Pt1.2	Rotenone	Image029	0.56029	0.748525	F
Pt1.2	Rotenone	Image029	1.01248	1.00622	F
Pt1.2	Rotenone	Image029	1.01176	1.00586	F
Pt1.2	Rotenone	Image029	0.801497	0.895263	F
Pt1.2	Rotenone	Image029	1.49874	1.22423	F
Pt1.2	Rotenone	Image029	0.579351	0.761151	F
Pt1.2	Rotenone	Image029	1.40211	1.18411	F
Pt1.2	Rotenone	Image029	0.693167	0.832567	F
Pt1.2	Rotenone	Image029	0.676639	0.822581	F
Pt1.2	Rotenone	Image029	0.527107	0.726022	F
Pt2.1	Baseline	Image030	11.9401	3.45544	T
Pt2.1	Baseline	Image030	8.04757	2.83682	T
Pt2.1	Baseline	Image030	6.52615	2.55463	T
Pt2.1	Baseline	Image030	4.69979	2.1679	T
Pt2.1	Baseline	Image030	9.07572	3.01259	T
Pt2.1	Baseline	Image030	1.53437	1.2387	T
Pt2.1	Baseline	Image030	9.95038	3.15442	T
Pt2.1	Baseline	Image030	15.7464	3.96818	T
Pt2.1	Baseline	Image030	2.98218	1.7269	T
Pt2.1	Baseline	Image030	4.58099	2.14032	T
Pt2.1	Baseline	Image030	1.27649	1.12982	T
Pt2.1	Baseline	Image030	1.72964	1.31516	T
Pt2.1	Baseline	Image030	4.53025	2.12844	T
Pt2.1	Baseline	Image030	1.38481	1.17678	T
Pt2.1	Baseline	Image030	0.971368	0.98558	T
Pt2.1	Baseline	Image030	14.0055	3.74239	T
Pt2.1	Baseline	Image030	11.9624	3.45867	T
Pt2.1	Baseline	Image030	7.9496	2.8195	T
Pt2.1	Baseline	Image030	14.2118	3.76985	T
Pt2.1	Baseline	Image030	6.26264	2.50253	T
Pt2.1	Baseline	Image030	7.88356	2.80777	T
Pt2.1	Baseline	Image030	2.84685	1.68726	T
Pt2.1	Baseline	Image030	10.5177	3.24311	T
Pt2.1	Baseline	Image030	17.3565	4.16612	T
Pt2.1	Baseline	Image030	5.032	2.24321	T
Pt2.1	Baseline	Image030	6.1469	2.47929	T
Pt2.1	Baseline	Image030	1.79531	1.33989	T
Pt2.1	Baseline	Image030	6.14866	2.47965	T
Pt2.1	Baseline	Image030	3.4508	1.85763	T
Pt2.1	Baseline	Image030	5.75616	2.3992	T
Pt2.1	Baseline	Image030	4.80749	2.1926	T
Pt2.1	Baseline	Image030	6.2823	2.50645	T
Pt2.1	Baseline	Image030	5.67721	2.38269	T
Pt2.1	Baseline	Image030	3.19212	1.78665	T
Pt2.1	Baseline	Image030	4.66211	2.15919	T
Pt2.1	Baseline	Image030	13.5154	3.67634	T
Pt2.1	Baseline	Image030	2.75841	1.66085	T
Pt2.1	Baseline	Image030	2.26009	1.50336	T
Pt2.1	Baseline	Image030	4.50696	2.12296	T
Pt2.1	Baseline	Image030	45.1259	6.71758	T
Pt2.1	Baseline	Image030	8.41746	2.90129	T
Pt2.1	Baseline	Image030	7.99436	2.82743	T
Pt2.1	Baseline	Image030	7.7053	2.77584	T
Pt2.1	Baseline	Image030	5.40956	2.32585	T
Pt2.1	Baseline	Image030	3.91177	1.97782	F
Pt2.1	Baseline	Image031	0.731714	0.855403	F
Pt2.1	Baseline	Image031	0.948061	0.973684	F
Pt2.1	Baseline	Image031	0.953239	0.976339	F
Pt2.1	Baseline	Image031	0.967451	0.983591	F
Pt2.1	Baseline	Image031	0.505109	0.71071	F
Pt2.1	Baseline	Image031	0.542468	0.736524	F
Pt2.1	Baseline	Image031	2.19155	1.48039	F
Pt2.1	Baseline	Image031	2.05408	1.43321	F
Pt2.1	Baseline	Image031	0.393913	0.627625	F
Pt2.1	Baseline	Image031	0.348225	0.590106	F
Pt2.1	Baseline	Image031	0.16871	0.410744	F
Pt2.1	Baseline	Image031	1.35186	1.16269	F
Pt2.1	Baseline	Image031	1.2181	1.10368	F
Pt2.1	Baseline	Image031	1.20822	1.09919	F
Pt2.1	Baseline	Image031	0.759785	0.871656	F
Pt2.1	Baseline	Image032	0.23635	0.486158	F
Pt2.1	Baseline	Image032	1.73702	1.31796	F
Pt2.1	Baseline	Image032	0.611204	0.781795	F
Pt2.1	Baseline	Image032	0.0214557	0.146478	F
Pt2.1	Baseline	Image032	0.118573	0.344344	F
Pt2.1	Baseline	Image032	0.141378	0.376002	F
Pt2.1	Baseline	Image032	1.66445	1.29014	F
Pt2.1	Baseline	Image032	0.111705	0.334223	F
Pt2.1	Baseline	Image032	1.28014	1.13143	F
Pt2.1	Baseline	Image032	0.769472	0.877196	F
Pt2.1	Baseline	Image032	0.366657	0.605522	F
Pt2.1	Baseline	Image032	0.592244	0.769574	F
Pt2.1	Baseline	Image032	0.411629	0.641583	F
Pt2.1	Baseline	Image032	0.383613	0.619365	F
Pt2.1	Baseline	Image032	0.0520363	0.228115	F
Pt2.1	Baseline	Image033	1.75627	1.32524	F
Pt2.1	Baseline	Image033	0.879965	0.938064	F
Pt2.1	Baseline	Image033	1.32634	1.15167	F
Pt2.1	Baseline	Image033	5.13155	2.26529	F
Pt2.1	Baseline	Image033	0.737974	0.859054	F
Pt2.1	Baseline	Image033	1.49171	1.22136	F
Pt2.1	Baseline	Image033	0.810162	0.90009	F
Pt2.1	Baseline	Image033	1.61225	1.26975	F
Pt2.1	Baseline	Image033	1.93634	1.39152	F
Pt2.1	Baseline	Image033	0.336236	0.579859	F
Pt2.1	Baseline	Image033	4.81905	2.19523	F
Pt2.1	Baseline	Image033	2.06254	1.43616	F
Pt2.1	Baseline	Image033	4.66123	2.15899	F
Pt2.1	Baseline	Image033	0.335641	0.579346	F
Pt2.1	Baseline	Image033	0.146609	0.382896	F
Pt2.1	Rotenone	Image034	2.83743	1.68447	T
Pt2.1	Rotenone	Image034	2.20313	1.4843	T
Pt2.1	Rotenone	Image034	4.1759	2.0435	T
Pt2.1	Rotenone	Image034	9.06533	3.01087	T
Pt2.1	Rotenone	Image034	3.9423	1.98552	T
Pt2.1	Rotenone	Image034	3.68271	1.91904	T
Pt2.1	Rotenone	Image034	4.17285	2.04276	T
Pt2.1	Rotenone	Image034	2.94329	1.7156	T
Pt2.1	Rotenone	Image034	1.49114	1.22112	T
Pt2.1	Rotenone	Image034	0.389469	0.624074	T
Pt2.1	Rotenone	Image034	1.32807	1.15242	T
Pt2.1	Rotenone	Image034	2.64474	1.62627	T
Pt2.1	Rotenone	Image034	1.73326	1.31653	T
Pt2.1	Rotenone	Image034	2.65099	1.62819	T
Pt2.1	Rotenone	Image034	1.21052	1.10023	T
Pt2.1	Rotenone	Image035	3.32264	1.82281	T
Pt2.1	Rotenone	Image035	7.87616	2.80645	T
Pt2.1	Rotenone	Image035	1.09231	1.04514	T
Pt2.1	Rotenone	Image035	4.52528	2.12727	T
Pt2.1	Rotenone	Image035	1.8266	1.35152	T
Pt2.1	Rotenone	Image035	1.51781	1.232	T
Pt2.1	Rotenone	Image035	3.08078	1.75522	T
Pt2.1	Rotenone	Image035	5.39972	2.32373	T
Pt2.1	Rotenone	Image035	2.20613	1.48531	T
Pt2.1	Rotenone	Image035	1.73669	1.31784	T
Pt2.1	Rotenone	Image035	1.159	1.07657	T
Pt2.1	Rotenone	Image035	2.32196	1.5238	T
Pt2.1	Rotenone	Image035	2.81266	1.6771	T
Pt2.1	Rotenone	Image035	2.06999	1.43875	T
Pt2.1	Rotenone	Image035	3.56774	1.88884	T
Pt2.1	Rotenone	Image036	1.61811	1.27205	T
Pt2.1	Rotenone	Image036	2.83814	1.68468	T
Pt2.1	Rotenone	Image036	8.70864	2.95104	T
Pt2.1	Rotenone	Image036	2.54065	1.59394	T
Pt2.1	Rotenone	Image036	2.18883	1.47947	T
Pt2.1	Rotenone	Image036	6.06167	2.46205	T
Pt2.1	Rotenone	Image036	2.17489	1.47475	T
Pt2.1	Rotenone	Image036	0.920114	0.959226	T
Pt2.1	Rotenone	Image036	5.93103	2.43537	T
Pt2.1	Rotenone	Image036	2.32622	1.52519	T
Pt2.1	Rotenone	Image036	1.25173	1.11881	T
Pt2.1	Rotenone	Image036	4.12596	2.03125	T
Pt2.1	Rotenone	Image036	2.48507	1.57641	T
Pt2.1	Rotenone	Image036	9.51827	3.08517	T
Pt2.1	Rotenone	Image036	3.362	1.83358	T
Pt2.1	Rotenone	Image037	5.03948	2.24488	T
Pt2.1	Rotenone	Image037	3.74322	1.93474	T
Pt2.1	Rotenone	Image037	3.91508	1.97866	T
Pt2.1	Rotenone	Image037	3.99252	1.99813	T
Pt2.1	Rotenone	Image037	4.86528	2.20574	T
Pt2.1	Rotenone	Image037	32.4231	5.69413	T
Pt2.1	Rotenone	Image037	4.62774	2.15122	T
Pt2.1	Rotenone	Image037	10.851	3.29408	T
Pt2.1	Rotenone	Image037	5.92791	2.43473	T
Pt2.1	Rotenone	Image037	7.53918	2.74576	T
Pt2.1	Rotenone	Image037	4.48173	2.11701	T
Pt2.1	Rotenone	Image037	3.08382	1.75608	T
Pt2.1	Rotenone	Image037	2.45365	1.56641	T
Pt2.1	Rotenone	Image037	3.22899	1.79694	T
Pt2.1	Rotenone	Image037	8.19848	2.8633	T
Pt2.1	Rotenone	Image038	0.731983	0.85556	F
Pt2.1	Rotenone	Image038	1.21409	1.10186	F
Pt2.1	Rotenone	Image038	0.815843	0.90324	F
Pt2.1	Rotenone	Image038	1.79598	1.34014	F
Pt2.1	Rotenone	Image038	1.00723	1.00361	F
Pt2.1	Rotenone	Image038	0.833113	0.91275	F
Pt2.1	Rotenone	Image038	0.496801	0.704841	F
Pt2.1	Rotenone	Image038	0.867291	0.931285	F
Pt2.1	Rotenone	Image038	0.752666	0.867563	F
Pt2.1	Rotenone	Image038	0.410861	0.640984	F
Pt2.1	Rotenone	Image038	1.82296	1.35017	F
Pt2.1	Rotenone	Image038	0.710172	0.842717	F
Pt2.1	Rotenone	Image038	0.850469	0.922209	F
Pt2.1	Rotenone	Image038	0.0954827	0.309003	F
Pt2.1	Rotenone	Image038	0.839933	0.916479	F
Pt2.1	Rotenone	Image039	0.902053	0.949765	F
Pt2.1	Rotenone	Image039	0.259983	0.509885	F
Pt2.1	Rotenone	Image039	1.05152	1.02544	F
Pt2.1	Rotenone	Image039	2.57338	1.60417	F
Pt2.1	Rotenone	Image039	5.33727	2.31025	F
Pt2.1	Rotenone	Image039	0.164983	0.406181	F
Pt2.1	Rotenone	Image039	2.4e-05	0.00489898	F
Pt2.1	Rotenone	Image039	0.039862	0.199655	F
Pt2.1	Rotenone	Image039	0.53975	0.734677	F
Pt2.1	Rotenone	Image039	0.32429	0.569464	F
Pt2.1	Rotenone	Image039	0.195588	0.442253	F
Pt2.1	Rotenone	Image039	0.376301	0.613434	F
Pt2.1	Rotenone	Image039	0.466672	0.683134	F
Pt2.1	Rotenone	Image039	0.240903	0.490819	F
Pt2.1	Rotenone	Image039	0.776862	0.881398	F
Pt2.1	Rotenone	Image040	0.644164	0.802598	F
Pt2.1	Rotenone	Image040	0.467646	0.683846	F
Pt2.1	Rotenone	Image040	0.568996	0.754318	F
Pt2.1	Rotenone	Image040	0.340111	0.58319	F
Pt2.1	Rotenone	Image040	0.196913	0.443748	F
Pt2.1	Rotenone	Image040	1.01601	1.00797	F
Pt2.1	Rotenone	Image040	0.895351	0.94623	F
Pt2.1	Rotenone	Image040	0.530611	0.72843	F
Pt2.1	Rotenone	Image040	1.25465	1.12011	F
Pt2.1	Rotenone	Image040	0.54635	0.739155	F
Pt2.1	Rotenone	Image040	0.657426	0.810818	F
Pt2.1	Rotenone	Image040	1.09839	1.04804	F
Pt2.1	Rotenone	Image040	1.31818	1.14812	F
Pt2.1	Rotenone	Image040	0.444197	0.666481	F
Pt2.1	Rotenone	Image040	0.261657	0.511525	F
Pt2.1	Rotenone	Image041	3.30744	1.81864	F
Pt2.1	Rotenone	Image041	1.71424	1.30929	F
Pt2.1	Rotenone	Image041	1.08142	1.03991	F
Pt2.1	Rotenone	Image041	6.90579	2.62789	F
Pt2.1	Rotenone	Image041	2.86168	1.69165	F
Pt2.1	Rotenone	Image041	2.873	1.69499	F
Pt2.1	Rotenone	Image041	1.36509	1.16837	F
Pt2.1	Rotenone	Image041	2.7792	1.66709	F
Pt2.1	Rotenone	Image041	1.91851	1.3851	F
Pt2.1	Rotenone	Image041	1.93654	1.39159	F
Pt2.1	Rotenone	Image041	3.51663	1.87527	F
Pt2.1	Rotenone	Image041	1.37153	1.17112	F
Pt2.1	Rotenone	Image041	0.828523	0.910233	F
Pt2.1	Rotenone	Image041	2.51922	1.5872	F
Pt2.1	Rotenone	Image041	1.40832	1.18672	F

## Sheet: Fig.4_ephys-dataset
MD_ID	E_ID	Batch	Days.in.neuromedium	Capacitance	ePhys_Type	AP_Number	Max_AP_Freq.	avg_AP_Freq.	Adaptation	Attenuation	Broadening	ISI_CV	Pause	Delay	AP_Latency	AP_Threshold	AP_Amplitude	AP_FWHM	AP_dVdT_Ratio	IFC	Min_ISI	Max_ISI	Mean_ISI	Median_ISI	First_Undershoot	Resting_Membrane_Potential	Input_Resistance	Last_Undershoot	Membrane_Time_Constant	SAG_Ratio	Rectification	Rheobase	f-I_Slope
Ct1	E160	1	59	11	1	0	0	0																		-77.0002	6509.2		188.604	0.222605	0.38144	0	0
Pt1	E161	1	59	40.89	1	0	0	0																		-69.2656	630.437		15.9788	0.0601716	0.938261	0	0
Pt1	E162	1	59	6.65	1	0	0	0																		-59.3889	751.221		14.3823	0.0361547	0.973062	0	0
Pt1	E163	1	59	4.17	2	1	0.833333	0.833333							0.0103333	-12.0136	43.5587	7446.87	0.717433						-11.2996	-45.3333	2611.84	-11.2996	26.6165	0.711326	1.22411	70	0.0833333
Ct1	E164	1	64	8.27	2	1	0.833333	0.833333							0.0578333	-31.6117	52.1791	4613.37	4.76053						-44.6143	-54.9179	5901.33	-44.6143	165.813	0.0538128	0.350534	10	0.0833333
Pt1	E165.1	1	64	11.36	1	0	0	0																		-30.3035	417.166		2.13249	-0.139148	1.18694	0	0
Pt1	E165.2	1	65	6.55	1	0	0	0																		-65.4582	593.504		6.10717	0.022593	0.883614	0	0
Pt1	E166.1	1	65	24.74	2	1	0.833333	0.833333							0.0103333	-36.224	70.6802		0.541624						11.7299	-38.3971	4201.27	11.7299	113.142	0.557014	0.0466626	110	0.0833333
Pt1	E166.2	1	65	27.4	2	1	0.833333	0.833333							0.0111667	-38.7361	61.0645		0.69439						0.955648	-40.5669	5786.08	0.955648	267.407	0.708333	0.181314	90	0.0833333
Pt1	E167	1	65	18.7	1	0	0	0																		-37.0277	515.246		425.047	0.264382	0.737093	0	0
Ct1	E168	1	65	24.96	3	2	62.1762	1.66667		0.381436	1.67219		0	0	0.0411667	-34.9368	43.1778	3746.1	2.42699	0	0.0983333	0.0983333	0.0983333	0.0983333	-51.0021	-50.2812	2968.98	-47.0609	148.208	-0.030906	0.492116	0	0.0833333
Pt2	E170	1	65	9.05	3	3	92.3077	2.5	0.665652	0.883714	3.15488	0.941374	0	0	0.0233333	-36.0436	55.504	3390.32	2.58269	0.5	0.119	0.592833	0.355917	0.355917	-45.1341	-51.8294	5306.04	-39.1292	123.207	0.0408445	0.334977	10	0.25
Pt2	E171	1	65	9.3	2	1	0.833333	0.833333							0.0191667	-38.3815	38.134		0.226779						-5.50285	-55.1305	1761.1	-5.50285	78.195	-0.0171953	0.580106	80	0.0833333
Pt2	E172	1	65	5.863	2	1	0.833333	0.833333							0.0196667	-17.4888	54.1976		0.499153						32.5037	-24.6331	1645.38	32.5037	17.8287	0.961176	0.625701	80	0.0833333
Pt2	E173	1	78	4.173	1	0	0	0																		-68.3569	66.1892		67652.7	0.111835	0.997459	0	0
Pt2	E174	1	78	9.646	2	1	0.833333	0.833333							0.0178333	-20.6329	20.3529	8311.25	3.08275						-23.2244	-42.6902	5685.47	-23.2244	169.049	0.00446487	0.398262	20	0.0833333
Pt2	E174.1	1	78	18.32	2	1	0.833333	0.833333							0.0508333	-29.4845	28.83	8229.65	2.78395						-45.1454	-56.6463	5766.86	-45.1454	185.284	0.172633	0.34323	10	0.0833333
Ct1	E175	1	78	18.48	3	4	47.4308	3.33333	0.0780673	0.27425	1.81522	0.15843	0	0	0.0248333	-37.2225	54.874	3981.29	2.91456	0	0.0635	0.0868333	0.0742778	0.0725	-58.8302	-54.5763	4314.63	-53.356	105.138	0.243967	0.256804	10	0.166667
Ct1	E176	1	78	10.55	3	3	5.14727	2.5	-0.0311696	0.0516446	1.48566	0.0440804	0	0	0.0908333	-28.0607	40.3676	3839.24	2.9845	0	0.282333	0.3005	0.291417	0.291417	-56.2853	-49.9754	6306.63	-52.076	118.066	0.444202	0.337092	0	0.25
Ct1	E177	1	78	12.61	1	0	0	0																		-30.1558	804.729		6.65037	-0.018417	0.466968	0	0
Pt1	E178	1	78	3.999	2	1	0.833333	0.833333							0.0268333	-20.873	28.1761	9161.75	4.59139						-30.8156	-41.6233	3874.51	-30.8156	49.9209	0.264926	0.935234	10	0.0833333
Pt1	E179	1	78	7.31	2	1	0.833333	0.833333							0.015	-15.3051	21.3212	8698.95	1.2498						-22.7862	-36.9451	4815.78	-22.7862	76.9206	-0.0097478	0.360371	40	0.0833333
Pt1	E180	1	78	13.66	3	6	16.129	5	0.056854	0.696514	2.55399	0.174585	0	0	0.0275	-36.657	54.9215	5078.49	2.92237	0	0.068	0.1075	0.0835	0.0815	-47.6915	-52.1303	5462.45	-32.6243	82.9607	0.415682	0.497513	0	0.25
Pt1	E180.1	1	79	20.41	3	8	24.3408	6.66667	0.0176454	0.37331	3.05425	0.162242	0	1	0.201833	-34.6618	49.8732	5415.78	3.40171	1	0.1	0.15	0.129167	0.141167	-53.8865	-70.0996	1978.97	-44.9193	64.2035	0.174671	0.678425	20	0.333333
Ct1	E182	1	79	11.34	1	0	0	0																		-56.2681	4356.37		130.425	0.0102747	0.753247	0	0
Ct1	E183	1	79	7.454	2	1	0.833333	0.833333							0.0165	-13.7144	7.0374	9982.12	0.579387						-17.0033	-38.8646	1846.9	-17.0033	22.4954	-0.213085	0.663694	30	0.0833333
Pt2	E184	1	79	20	3	13	35.9281	10.8333	0.00560258	0.526962	2.62815	0.0598161	0	0	0.0528333	-42.4334	69.7054	3043.18	2.93383	0.833333	0.087	0.104	0.0934028	0.0915833	-58.1793	-57.4156	3426.14	-53.4856	190.43	0.14949	0.275379	0	0.383333
Pt2	E185	1	79	23.51	3	7	15.2672	5.83333	0.0789558	0.724513	3.98355	0.319134	0	0	0.0653333	-36.0136	65.7759	3348.19	3.1449	0.5	0.118833	0.263667	0.166639	0.154417	-59.7194	-61.9816	3935.12	-47.8522	271.161	-0.0683691	0.531709	10	0.583333
Pt2	E186	1	79	15.18	3	5	8.87837	4.16667	0.043618	0.525777	3.54125	0.145444	0	0	0.0556667	-33.8823	61.3185	4283.65	3.77233	0	0.113	0.161833	0.140792	0.144167	-50.3465	-66.3296	5014.11	-46.6156	127.91	0.583035	0.656066	10	0.416667
Pt2	E188	1	80	20.79	3	10	32.6975	8.33333	0.0204266	0.252844	2.02262	0.121417	0	0	0.0603333	-38.9144	46.1754	6640.13	2.24848	0.8	0.0965	0.133833	0.115	0.1105	-50.3118	-68.4324	3456.13	-47.5488	167.058	0.0868598	0.650679	10	0.833333
Pt2	E190	1	80	9.29	3	2	54.0541	1.66667		0.763292	1.20426		0	0	0.0226667	-30.5218	25.777	7499.61	2.11825	0	0.0751667	0.0751667	0.0751667	0.0751667	-46.8045	-47.282	5350.45	-38.518	2219570	0.648953	0.369972	10	0.166667
Pt2	E191	1	80	32.04	3	15	64.8649	12.5	0.0155822	0.411211	2.2312	0.116615	0	0	0.0538333	-36.5031	55.1548	3893.09	2.43536	0.857143	0.0613333	0.092	0.0774286	0.07675	-51.7814	-52.2526	3885.29	-41.3135	187.779	0.346747	0.420576	0	0.466667
Pt2	E192	1	80	23.51	3	5	12.2783	4.16667	0.103391	-0.0595569	1.29113	0.434344	0	0	0.0718333	-31.3211	40.7653	7326.72	3.31067	0.666667	0.159667	0.429167	0.275083	0.25575	-52.1423	-48.7066	3769.59	-49.7751	150.07	0.217865	0.45495	0	0.416667
Ct1	E193	1	80	41.66	3	22	43.3213	18.3333	0.00912885	0.507342	3.91563	0.0946226	0	0	0.0288333	-37.4006	57.8311	2635.09	2.64903	0.9	0.0438333	0.0635	0.0549921	0.0545	-51.9827	-58.3689	2801.98	-58.3933	97.4244	0.0366006	0.536003	10	0.276786
Ct1	E194	1	80	13.39	3	4	5.54657	3.33333	0.0844609	0.14573	1.24145	0.16716	0	1	0.330667	-37.3433	39.5552	7827.46	2.03189	2	0.1975	0.277167	0.240389	0.2465	-48.2312	-45.3378	4156.35	-47.4515	132.671	0.114635	0.454674	0	0.333333
Pt1	E195	1	80	22	3	14	30.2267	11.6667	-0.0016173	0.935172	4.88062	0.640076	0	0	0.0538333	-46.04	64.0488	2586.91	1.44883	0.571429	0.054	0.2555	0.0862564	0.0651667	-61.0441	-71.0515	2265.47	-43.3575	70.52	0.179099	0.704776	10	0.583333
Pt1	E196	1	80	92.86	3	23	31.8134	19.1667	0.00995442	0.716593	3.6219	0.122442	0	0	0.0326667	-45.6185	78.2592	2249.32	2.3682	0.9	0.0433333	0.066	0.053053	0.0515833	-57.5338	-70.4349	674.4	-40.416	105.167	0.0596068	0.811173	20	0.244444
Pt1	E197	1	80	20.44	3	4	64.5161	3.33333	0.331207	0.869791	1.67079	0.870962	0	0	0.0146667	-40.2138	43.9259	4502.6	2.19917	0	0.0398333	0.175833	0.0877222	0.0475	-46.4924	-69.1013	667.664	-36.5927	43.5365	0.0566549	0.882321	30	0.0380952
Pt1	E198	1	80	24.19	3	18	50.5618	15	0.0123488	0.426281	2.12389	0.111431	0	0	0.0171667	-49.1467	78.9811	2350.45	1.79883	0.875	0.053	0.0788333	0.0662255	0.0668333	-56.7628	-61.1212	1038.87	-48.4997	526000000000	0.0394254	0.651003	0	0.516667
Ct1	E200	1	81	6.26	3	16	106.195	13.3333	0.0292679	0.8624	5.76456	0.374877	0	0	0.0175	-40.9373	71.0497	2581.61	2.03438	0.555556	0.0391667	0.153333	0.0756889	0.0643333	-53.2043	-51.1144	6798.44	-36.237	76.6067	0.371235	0.430994	0	0.666667
Ct1	E201	1	81	10.19	1	0	0	0																		-61.9432	685.461		14.5476	0.0056386	0.939989	0	0
Ct1	E202	1	81	44.18	3	20	28.3286	16.6667	0.00119324	0.474491	3.69323	0.0520689	0	0	0.0553333	-38.5601	58.5869	2936.96	2.30483	1	0.0526667	0.0633333	0.058	0.0576667	-54.8839	-62.6599	1781.56	-39.9469	109.417	0.114691	0.587262	10	0.475
Ct1	E204	1	81	10.88	1	0	0	0																		-65.469	50.1098		-2800000000	0.11466	1.06538	0	0
Ct1	E205	1	81	20.99	3	11	38.835	9.16667	0.0226956	0.490445	2.63674	0.145898	0	0	0.0415	-37.964	55.8927	3475.61	2.27519	0.8	0.0828333	0.134167	0.109817	0.108833	-50.9145	-65.0427	2113.95	-45.172	90.3743	0.0868381	0.699474	10	0.916667
Ct1	E206	1	81	8.59	3	8	83.9161	6.66667	0.135497	0.732303	3.89903	0.82915	0	0	0.0273333	-28.5928	53.8902	2706.31	2.38662	0.4	0.0853333	0.467333	0.165071	0.1115	-42.4771	-53.6995	7200.58	-55.7126	276.001	0.26452	0.273944	10	0.666667
Pt2	E209	1	82	11.3	1	0	0	0																		-51.1689	5167.16		134.034	0.208771	0.361815	0	0
Pt2	E210	1	82	15.63	3	3	15	2.5	0.174074	0.680739	2.36004	0.246178	0	0	0.0995	-35.111	49.5339	5012.94	2.92875	0	0.185833	0.264167	0.225	0.225	-52.957	-56.5217	4383.63	-43.5914	276	0.0979152	0.506713	10	0.25
Pt1	E211	1	82	20.95	3	6	17.8571	5	-0.0440119	0.730355	3.99406	0.527061	0	0	0.0518333	-41.4527	66.7048	2474.16	2.10105	1.5	0.112	0.369167	0.2024	0.174667	-53.193	-78.745	1607.93	-45.7164	40.7928	0.0492183	0.94727	20	0.25
Pt1	E212	1	82	29.22	3	15	29.1734	12.5	0.021472	0.658475	5.24406	0.170268	0	0	0.0778333	-42.0435	68.7738	2512.55	2.92259	0.857143	0.0598333	0.104667	0.0792619	0.07925	-56.4603	-85.3448	1283.74	-63.0757	54.9987	0.05675	1.11038	20	0.45
Pt1	E213	1	82	14.57	3	2	38.0952	1.66667		0.862634	2.31118		0	0	0.0508333	-20.3161	18.2172	7169.59	1.20411	0	0.122667	0.122667	0.122667	0.122667	-45.1225	-48.1344	2792.98	-35.9321	185.318	0.162659	1.0216	10	0.166667
Pt1	E214	1	82	24.51	3	11	12.7768	9.16667	0.0272969	0.716024	1.89088	0.137859	0	0	0.0753333	-29.9758	32.6255	3826.55	2.47408	1	0.0841667	0.137667	0.1116	0.111	-42.1775	-64.2886	3309.28	-55.3737	135.107	0.00185731	0.721301	10	0.458333
Pt2	E216	1	85	13.38	1	0	0	0																		-46.8374	2276.05		90.3897	0.14181	0.939882	0	0
Pt1	E217	1	85	29.46	3	8	18.5414	6.66667	0.023978	0.740841	2.19476	0.128249	0	0	0.0736667	-33.9123	47.4624	5346.3	4.03438	0.75	0.1055	0.158167	0.131	0.131333	-49.1106	-69.8669	2901.1	-37.8516	328.654	-0.0497288	0.584508	20	0.333333
Pt1	E220	1	86	32.91	3	6	26.3736	5	0.0380333	0.948869	1.18217	0.120906	0	0	0.058	-42.4883	58.9592	3737.56	2.63775	0	0.105333	0.142833	0.1218	0.123833	-61.1997	-68.2267	6820.92	-44.8036	313.468	0.423102	0.318046	20	0.5
Pt1	E222	1	86	35.23	3	16	29.2969	13.3333	0.00253212	0.836383	5.93299	0.103856	0	1	0.175333	-37.3036	77.1067	1641.08	1.88455	1.6	0.0576667	0.0826667	0.0664111	0.065	-58.7687	-72.2889	1243.5	-49.4508	114.872	0.0988496	0.735478	30	0.666667
Pt1	E223	1	86	58.29	3	10	18.622	8.33333	0.00723306	0.173895		0.162404	0	1	0.239	-32.1706	71.6104		1.69071	1	0.0755	0.1185	0.0988889	0.102	-41.0183	-76.8021	1375.21	-35.5691	85971.9	0.120851	0.559867	50	0.416667
Pt1	E224.1	1	86	52.68	2	1	0.833333	0.833333							0.102667	-32.2903	51.1176	2204.63	1.32799						-52.9875	-56.519	1786.6	-52.9875	130	0.0309432	0.524558	10	0.0833333
Pt1	E224.2	1	87	1.775	1	0	0	0																		-72.8903	56.1145		142	0.101343	1.10626	0	0
Pt1	E225	1	87	20.18	3	12	50.4202	10	0.0189138	0.541191	2.57889	0.122	0	0	0.0226667	-35.4982	63.4072	3550.01	3.08693	1	0.0811667	0.118667	0.105045	0.108167	-52.0114	-55.1396	2615.87	-53.7553	153.717	-0.0305124	0.38979	10	0.5
Ct1	E232	1	92	22.09	2	1	0.833333	0.833333							0.031	-24.7569	5.54282	4393.77	0.704791						-45.0037	-53.4403	1631.46	-45.0037	168.519	-0.0395916	0.563888	30	0.0833333
Ct1	E233	1	92	10.4	1	0	0	0																		-39.4203	1536.62		101.186	0.0102425	0.411838	0	0
Ct1	E234	1	92	10.2	1	0	0	0																		-70.7568	2381.88		291.926	-0.0378877	1.13855	0	0
Pt1	E235	1	92	24.57	3	10	45.283	8.33333	0.00263357	0.42275	2.34003	0.0997055	0	0	0.0491667	-42.7235	71.2909	2525.18	2.80194	1	0.108333	0.145833	0.125444	0.125167	-60.0694	-55.8007	633.579	-58.8367		0.0331347	2.19599	10	0.833333
Pt1	E236	1	92	20.64	3	12	73.1707	10	0.078326	0.850106	3.9038	0.650966	0	0	0.0253333	-31.7764	62.1781	2170.96	2.16039	0.428571	0.054	0.282167	0.0967424	0.0825	-50.382	-49.5163	2891.3	-28.4901	80.425	0.0499049	0.734995	0	0.5
Pt1	E237	1	92	86.97	1	0	0	0																		-59.2947	366.172		224.788	-0.0028378	1.26798	0	0
Pt1	E238	1	92	27.19	3	13	35.7853	10.8333	0.0298424	0.343032	1.97541	0.216003	0	0	0.0178333	-40.9578	55.0603	4829.2	2.14452	0.571429	0.0621667	0.132667	0.0938472	0.0895	-50.9766	-45.8849	733.082	-48.5451	-2580000000000	0.289515	0.802388	0	0.341667
Pt1	E240	1	92	18.73	2	1	0.833333	0.833333							0.0355	-29.4418	41.3867	6470.64	2.20142						-39.8057	-48.8753	1410.68	-39.8	46.6742	-0.0892874	0.772609	10	0.0833333
Pt1	E241	1	92	27.12	1	0	0	0																		-51.3199	685		31.9947	0.0581013	0.859875	0	0
Pt1	E242	1	92	34.57	2	1	0.833333	0.833333							0.0283333	-18.8432	7.645	10552.5	0.775119						-23.8305	-38.8251	1422.65	-23.8305	3290	0.0968965	0.539522	30	0.0833333
Pt2	E243	1	93	18.48	3	13	50.42	10.833	0.018	0.599	3.689	0.125	0	0	0.034	-38.848	69.381	3897.08	3.237	0.833	0.077	0.115	0.097	0.098	-48.853	-56.297	4050.32	-37.694	171.422	0.423	0.244	0	0.392
Pt2	E244	1	93	17.56	3	11	60.302	9.167	0.023	0.215	1.538	0.12	0	0	0.012	-30.686	43.291	4129.95	1.387	0.8	0.083	0.126	0.107	0.108	-50.117	-52.831	1801.89	-46.052	59.003	0.053	0.511	0	0.458
Pt2	E245	1	93	17.04	3	4	4.516	3.333	0.045	0.394	2.104	0.907	0	0	0.035	-22.099	14.365	6721.66	1.098	1	0.12	0.604	0.295	0.162	-34.223	-39.329	1335.08	-28.279	107.136	0.062	0.976	10	0.333
Pt2	E246	1	93	23.46	3	6	19.293	5	0.019	0.518	0.849	0.119	0	0	0.139	-22.251	24.681	12390.6	1.399	0.667	0.128	0.176	0.15	0.15	-42.278	-42.937	1340	-40.816	4.319	0.006	0.502	0	0.25
Ct1	E247	1	93	39.14	3	14	44.944	11.667	0.015	0.303	1.965	0.098	0	0	0.016	-42.325	67.824	4498.57	3.403	0.833	0.068	0.1	0.09	0.091	-50.586	-58.268	1998.55	-59.007	163.417	0.155	0.233	10	0.383
Ct1	E249	1	93	25.13	3	9	29.777	7.5	0.031	0.383	2.35	0.143	0	0	0.075	-36.141	54.451	5079.62	4.281	1	0.105	0.162	0.14	0.144	-48.305	-61.302	2382.5	-52.593	176.719	0.065	0.687	10	0.375
Ct1	E250	1	93	20.03	3	2	26.966	1.667		0.284	2.364		0	0	0.066	-28.863	42.033	4718.68	2.452	0	0.152	0.152	0.152	0.152	-46.074	-58.046	2110.67	-48.6	72.358	0.001	0.938	10	0.167
Ct1	E251	1	93	34.79	3	12	55.814	10	0.035	0.51	3.234	0.21	0	0	0.06	-39.169	60.948	2931.08	2.416	0.667	0.06	0.121	0.094	0.101	-54.012	-59.431	2238.96	-39.529	169.512	0.065	0.749	10	0.325
Ct1	E252	1	93	24.79	3	6	20.979	5	0.065	0.621	2.553	0.19	0	0	0.026	-28.057	39.788	4271.04	2.513	0	0.069	0.116	0.094	0.092	-51.782	-51.07	1510.97	-43.842	71.7	0.112	0.614	20	0.25
Pt1	E253	1	94	21.03	2	1	0.833	0.833							0.038	-26.758	19.296	8911.6	1.847						-40.999	-45.627	836.869	-40.999	15.129	0.019	0.738	10	0.083
Pt1	E254	1	94	8.23	2	1	0.833	0.833							0.037	-15.804	22.392	4216.37	1.845						-41.431	-45.05	2375.6	-41.431	74.494	0.096	0.647	10	0.083
Pt1	E255	1	94	7.998	2	1	0.833	0.833							0.01	-34.68	55.999		0.581						-4.009	-41.467	3547.78	-4.009	74.382	0.101	0.499	80	0.083
Pt1	E256	1	94	10.4	3	7	19.967	5.833	0.03	0.439	1.553	0.111	0	0	0.033	-24.734	31.992	8323.58	3.39	0.5	0.129	0.181	0.163	0.166	-50.696	-44.063	2009.52	-46.417	14.076	0.008	0.549	10	0.583
Pt1	E257	1	94	27.39	1	0	0	0																		-42.862	1139.14		53.602	0.072	1.048	0	0
Pt1	E258	1	94	3.355	1	0	0	0																		-73.4037	135.586		4.89	0.0812905	0.988176	0	0
Pt2	E259	1	94	9.77	2	1	0.833333	0.833333							0.02	-31.2981	14.6824		0.505652						-16.6436	-32.2132	1232.6	-16.6436	12.5582	0.0136097	0.704016	20	0.0833333
Pt2	E260	1	94	10.91	2	1	0.833333	0.833333							0.0128333	-26.222	12.4082		0.236096						-16.0808	-26.6935	784.64	-16.0808	505928	0.701471	1.03814	20	0.0833333
Pt2	E261.1	1	94	14.12	2	1	0.833333	0.833333							0.0178333	-30.8182	26.1538		0.459326						-10.2951	-34.8946	1413.44	-10.2951	1410000	0.0624874	0.465692	50	0.0833333
Ct1	E261.2	1	94	15.61	3	6	25.0522	5	-0.0169692	-0.17433	1.07669	0.20091	0	0	0.167167	-31.5918	38.9684	6160.84	3.09737	1.5	0.145167	0.2275	0.183	0.166667	-50.3897	-43.1862	1813.02	-49.4001	39.8884	0.11837	0.859002	0	0.5
Ct1	E262	1	94	22.5	3	12	39.3443	10	0.0254159	0.303209	1.73842	0.19536	0	0	0.0185	-35.5397	59.8449	4632.46	3.93596	0.833333	0.0718333	0.1455	0.106455	0.108333	-47.3506	-50.3601	4117.08	-54.1053	127.868	0.181024	0.316168	0	0.5
Pt1	E262.1	1	107	44.01	3	6	26.6667	5	0.0506459	-0.0295702	1.69849	0.184274	0	0	0.0368333	-21.2241	30.0365	7730.38	1.93113	0.666667	0.171167	0.260667	0.2101	0.2105	-49.0625	-44.6768	903.788	-47.1506	68.0923	0.0120732	0.575403	0	0.25
Pt1	E264	1	107	25.97	3	13	25.1748	10.8333	0.0149587	0.752419	3.76767	0.111352	0	0	0.0371667	-31.6992	60.2432	2957.99	2.75712	0.571429	0.07	0.0988333	0.0846667	0.0830833	-58.7555	-52.508	3340.25	-41.5782	180.025	0.129426	0.288663	0	0.4
Pt1	E265	1	107	43.8	3	14	21.0526	11.6667	0.00626904	0.424865	2.01484	0.0801447	0	0	0.0345	-26.3383	48.2516	3450.35	2.20692	1	0.0761667	0.1	0.088859	0.0878333	-55.8553	-52.4333	1501.53	-58.3166	77.8991	0.0708313	0.142955	10	0.383333
Ct1	E266	1	107	8.615	3	2	3.5853	1.66667		0.0180722	1.08649		0	0	0.339	-26.8189	55.7575	3797.68	3.0358	1	0.557833	0.557833	0.557833	0.557833	-42.2203	-42.3177	5137.24	-41.4953	112.051	0.278237	0.383109	0	0.166667
Ct1	E267	1	107	17.31	1	0	0	0																		-41.5399	916.76		23.0165	0.0280062	0.927431	0	0
Ct1	E268	1	107	46.04	1	0	0	0																		-59.1679	283.503		9.73	0.0535338	0.972398	0	0
Ct1	E269	1	107	15.2	1	0	0	0																		-50.8363	959.121		35.4602	-0.0050128	0.947483	0	0
Ct1	E270	1	110	19.36	3	5	55.2995	4.16667	0.228872	0.825907	5.1426	0.649689	0	0	0.034	-23.4215	54.3551	3177.38	2.28909	0.5	0.0815	0.424833	0.264333	0.2755	-36.6508	-36.8432	2114.41	-22.6398	61.293	0.0706494	0.841701	10	0.416667
Ct1	E271	1	110	16.28	3	9	37.9747	7.5	0.012927	0.5008	2.68565	0.123268	0	0	0.0575	-24.7923	61.8597	3939.13	3.17092	0.75	0.107333	0.156	0.130708	0.13425	-37.5004	-52.0615	2635.75	-30.303	99.5845	-0.0671624	0.697871	10	0.375
Ct1	E272	1	110	12.88	1	0	0	0																		-26.1651	1075.81		11.6541	0.0768834	0.673906	0	0
Pt2	E275	1	110	15.95	2	1	0.833333	0.833333							0.0238333	-15.0742	13.99	11612.2	1.42795						-16.1137	-32.9	4048.93	-16.1137	175.612	0.0763227	0.297519	20	0.0833333
Pt2	E275.1	1	113	5.579	2	1	0.833333	0.833333							0.0161667	-42.2106	57.7689		0.443013						12.9387	-44.1283	1811.52	12.9387	26.7306	-0.0276368	0.841318	80	0.0833333
Pt2	E276	1	113	11.24	3	6	8.94721	5	0.0143334	0.521594	0.823403	0.0762716	0	1	0.224167	-41.3485	38.0336	5360.19	0.807307	1	0.124	0.153667	0.1396	0.139167	-56.6311	-51.0556	4779.01	-49.1877	146.876	0.166016	0.239291	0	0.5
Pt2	E277	1	113	6.633	1	0	0	0																		-70.6618	561.035		5.19	0.0736281	0.999476	0	0
Pt2	E278	1	113	11.68	3	6	55.2995	5	0.0537161	0.59038	3.45842	0.271551	0	0	0.0145	-36.4016	60.2067	3365.13	3.0325	0	0.0498333	0.0998333	0.0704333	0.0653333	-45.9889	-48.7812	4935.3	-35.7399	133.566	0.117241	0.55958	0	0.25
Pt2	E279	1	113	19.26	2	1	0.833333	0.833333							0.0281667	-13.1192	12.586	9702.38	0.800986						-31.3021	-36.9736	1193.06	-31.3021	21.2253	0.0356557	0.80318	20	0.0833333
Pt1	E280	1	113	29.14	3	22	37.9147	18.3333	0.0184821	0.567779	4.32826	0.168522	0	0	0.0248333	-34.9411	64.1814	1970.6	2.54033	0.727273	0.0343333	0.072	0.0541667	0.0546667	-51.6341	-66.0456	1162.54	-58.0373	46.2567	0.0245046	0.937094	10	0.277778
Pt1	E281	1	113	31.49	3	23	21.6138	19.1667	-0.0024995	0.418805	2.60662	0.134772	0	0	0.01	-42.8794	69.7475	2903.57	4.03079	0.9	0.045	0.07	0.051947	0.0495833	-43.7983	-69.4796	761.869	-48.9458	33.8414	-0.0577846	1.08799	20	0.181527
Pt1	E282	1	113	16.31	3	7	74.5342	5.83333	0.0533193	0.200227	2.04232	0.708026	0	0	0.0596667	-16.9872	27.2554	6648.08	2.58447	1.5	0.0403333	0.419	0.182694	0.145	-28.1495	-65.6516	1456.6	-28.8419	33.9725	0.0017494	0.663088	20	0.191667
Pt1	E283	1	113	29.46	3	5	19.4175	4.16667	0.00317768	0.48551	1.79728	0.130882	0	0	0.0273333	-19.3771	29.3668	4928.23	1.51941	0	0.130667	0.172833	0.154333	0.156917	-51.2333	-44.7177	975.74	-46.9156	39.2409	0.00957545	0.336916	0	0.208333
Ct1	E284	1	113	3.069	2	1	0.833333	0.833333							0.0123333	-24.21	25.4245	2548.99	1.57111						-36.8015	-45.4569	2445.47	-36.8015	34.1779	-0.215228	0.604459	10	0.0833333
Ct1	E285	1	113	25.48	3	4	5.35117	3.33333	-0.0626828	0.118843	1.0014	0.241294	0	1	0.443667	-32.3194	29.1576	11971.4	2.38979	2	0.190333	0.3105	0.249167	0.246667	-47.8165	-43.0194	2023.98	-44.9275	39.6395	0.0526871	0.728164	0	0.333333
Ct1	E323-1	2	54	7.17	3	8	7.87402	3.9994	0.0042322	0.00786498	1.09607	0.153374	0	0	0.1423	-26.5226	42.3575	6971.65	3.16924	1	0.19775	0.2977	0.245721	0.24975	-51.0446	-42.5271	5651.38	-49.9829	23.644	-0.0488137	0.732102	0	0.79988
Ct1	E324-2	2	54	12.71	2	1	0.499925	0.499925							0.00606667	-24.7506	15.3961		0.55626						-9.43877	-29.7994	2070.32	-9.43877	54.1055	0.0636505	0.604572	45	0.099985
Ct1	E325-3	2	54	7.3	1	0	0	0																		-27.9664	3690		40.3563	0.169987	0.507285	0	0
Ct1	E326-4	2	54	4.06	1	0	0	0																		-26.1718	1685.05		12.8649	-0.0585465	0.410238	0	0
Pt2	E327-5	3	54	5.9	1	0	0	0																		-30.5583	683.999		1010000	-0.0147265	-0.315788	0	0
Pt2	E328-6	3	54	4.32	1	0	0	0																		-29.586	6502.22		80.9	-0.077008	0.39196	0	0
Pt2	E329-7	3	54	4.3	1	0	0	0																		-46.2577	1959.24		12.7	-0.0019595	0.840506	0	0
Pt2	E330-8	3	54	8.2	1	0	0	0																		-40.9992	2119.45		58.8	0.032582	0.919509	0	0
Pt2	E331-9	3	54	2.73	1	0	0	0																		-21.0074	1878.5		9.43	0.10938	0.603225	0	0
Pt2	E332-10	3	54	3.6	1	0	0	0																		-26.7415	1617.91		17.9	0.127394	1.01378	0	0
Pt2	E333-11	2	54	9.41	1	0	0	0																		-27.4181	1749.65		1130	-0.0282522	0.843255	0	0
Pt2	E334-1	3	55	27.95	2	1	0.499925	0.499925							0.00566667	-31.2394	23.0029		0.44002						-8.26162	-28.8901	1975.13	-8.26162	14.8671	0.0635046	0.626538	50	0.099985
Pt2	E334-12	2	54	27.95	1	0	0	0																		-33.03	1901.14		164	0.177529	0.706552	0	0
Pt2	E335-2	3	55	2	1	0	0	0																		-25.8282	3986.52		19.6	0.221482	1.13315	0	0
Pt2	E336-3	3	55	15.6	1	0	0	0																		-23.6762	851.258		46.2	0.144301	0.663962	0	0
Pt2	E337-4	3	55	20.87	1	0	0	0																		-37.8774	948.085		57.4	0.0172588	1.22388	0	0
Pt2	E338-5	3	55	7.42	2	1	0.499925	0.499925							0.0089	-31.7633	42.451		0.618182						-9.45419	-25.9959	1327.39	-9.45419	20.7	0.509635	1.38166	50	0.099985
Pt1	E339-6	3	55	5.89	2	1	0.499925	0.499925							0.01545	-43.0187	80.8121		0.554346						11.1093	-34.0836	8888.65	11.1093	174	0.666736	0.343078	55	0.099985
Pt1	E340-7	3	55	9.37	3	3	150.565	1.49978	0.116142	0.425256	1.77048	0.164249	0	0	0.0496	-21.6573	41.5014	3306.19	1.7617	0	0.149667	0.189	0.169333	0.169333	-53.1864	-43.5466	5070.8	-47.4596	121.546	0.0602055	0.568402	5	0.299955
Pt1	E341-8	3	55	43.83	2	1	0.499925	0.499925							0.11395	-23.3631	19.889	6676.84	1.05172						-39.2844	-68.1414	561.859	-39.2844	14.6	0.0633846	1.57058	45	0.099985
Pt1	E342-9	3	55	8.03	1	0	0	0																		-32.179	2945.04		74.4	0.0547107	0.398784	0	0
Pt1	E344-11	3	55	36.05	1	0	0	0																		-38.7947	881.504		-2262000000000000	0.146414	0.949228	0	0
Ct1	E345-1	2	59	7.73	3	4	33.1126	1.9997	0.453215	0.505152	2.16086	0.96849	0	0	0.04485	-31.6613	67.1656	1955.72	2.02625	0	0.1297	0.942567	0.448172	0.27225	-56.1972	-53.0873	1997.02	-48.8788	29.7583	0.259296	1.2024	5	0.39994
Ct1	E347-3	2	59	6.32	1	0	0	0																		-29.1438	-250.632		206	0.259372	-2.40292	0	0
Ct1	E348-4	2	59	7.07	2	1	0.499925	0.499925							0.50795	-9.80506	17.5573	7514.72	1.9403						-46.8025	-35.5973	3182.11	-46.8025	22.8	0.00050536	1.08485	0	0.099985
Ct1	E349-5	2	59	7.01	3	2	16.5998	0.99985		0.138655	1.25421		0	0	0.0444167	-22.4599	51.2369	2863.83	2.85606	0	0.120483	0.120483	0.120483	0.120483	-48.0643	-48.6065	2672.09	-45.9095	23.047	0.13733	0.379738	10	0.19997
Ct1	E350-6	2	59	4.24	2	1	0.499925	0.499925							0.01215	-34.2349	47.5379		0.323651						-4.8481	-37.5974	1566.92	-4.8481	19.6	0.0417482	0.901389	50	0.099985
Pt1	E351-7	3	59	10.97	2	1	0.499925	0.499925							0.00835	-32.0219	23.1765		0.455767						-8.98734	-33.2033	1599.24	-8.98734	20.1403	0.0396838	0.849479	45	0.099985
Pt1	E352-8	3	59	5.5	2	1	0.499925	0.499925							0.0089	-35.6307	40.955		0.418269						-7.59614	-28.0077	1861.77	-7.59614	44.2	0.0519517	0.389884	60	0.099985
Pt1	E354-10	3	59	4.58	2	1	0.499925	0.499925							0.0198	-31.6299	64.2394		0.494185						21.5861	-42.072	7253.95	21.5861	173	0.482368	0.274085	60	0.099985
Pt1	E355-11	3	59	13.09	3	6	4.47828	2.99955	0.0601923	0.906884	0.571381	0.33498	0	0	0.22005	-32.1519	30.2001	12167.2	1.12766	0.5	0.18	0.4096	0.28203	0.29365	-45.2411	-40.2618	1879.14	-41.1113	321207	0.136866	1.17285	0	0.299955
Pt1	E356-12	3	59	9.61	2	1	0.499925	0.499925							0.01505	-33.3995	39.4655		0.365591						-5.05889	-31.79	2180.98	-5.05889	35.2	0.017659	0.508725	55	0.099985
Pt1	E357-13	3	59	6.34	3	8	144.231	3.9994	0.022992	0.980581	0.415091	0.141971	0	1	0.21005	-20.3813	26.6559	8885.72	1.58903	0	0.151133	0.21385	0.181283	0.165567	-47.7486	-44.3136	5325.97	-36.0726	298.653	0.449034	0.281927	0	0.39994
Pt2	E358-14	2	59	10	1	0	0	0																		-23.7683	1873.63		3898.31	0.0576592	0.376382	0	0
Pt2	E359-15	2	59	9.59	2	1	0.499925	0.499925							0.0144333	-34.1246	24.2975		0.756967						-11.6333	-35.6097	680.448	-11.6333	11.3671	0.00529523	1.83107	40	0.099985
Pt1	E361-2	3	60	8.35	3	3	12.785	1.49978	-0.0251438	1.0069	21.6178	0.0355587	0	0	0.04335	-7.9997	12.9882	5414.59	1.30688	0	0.114375	0.120275	0.117325	0.117325	-50.505	-47.4621	5319.96	-44.3617	111.918	-0.0170458	-0.701658	45	0.099985
Pt1	E362-3	3	60	11.56	2	1	0.499925	0.499925							0.0327	2.54597	-11.9611		0.751724						-11.4996	-35.587	2120.65	-11.4996	21.3394	0.0477794	0.93673	55	0.099985
Pt1	E363-4	3	60	22.83	3	21	34.662	10.4984	0.00382948	0.996525	41.0976	0.123507	0	0	0.087025	-34.7881	70.6893	2119.2	3.70343	0.833333	0.06835	0.11935	0.0927738	0.0927375	-53.4674	-58.5446	1030.3	-38.2034	38.5782	0.146082	1.4827	10	0.719892
Pt1	E364-5	3	60	4.06	2	1	0.499925	0.499925							0.01935	-38.3884	63.2379		0.253788						24.4279	-24.0389	2076.22	24.4279	22.6	0.272729	0.997901	55	0.099985
Pt1	E365-6	3	60	17.09	1	0	0	0																		-22.4228	1770.36		3400790	0.0685062	0.75359	0	0
Ct1	E366-7	2	60	11.67	1	0	0	0																		-21.7513	1461.02		180575	0.136023	0.31743	0	0
Ct1	E367-8	2	60	13.06	3	21	49.4743	10.4984	0.015776	0.970921	0.629164	0.136345	0	0	0.01945	-20.9047	51.8442	3415.59	2.68834	0.833333	0.06805	0.1243	0.095	0.0933375	-41.9434	-45.3096	3158.68	-39.0588	43.2903	0.398445	0.23775	5	0.699895
Ct1	E368-9	2	60	11.19	2	1	0.499925	0.499925							0.37225	-14.7079	18.6738	13103.9	1						-42.3291	-35.5775	817.625	-42.3291	1.79	0.104146	2.02796	5	0.099985
Ct1	E369-10	2	60	7.71	3	13	43.0571	6.49903	0.00953428	-0.0354905	0.993715	0.145601	0	1	0.158875	-27.7995	45.4893	5060.46	2.10138	1	0.1159	0.1789	0.146298	0.140712	-45.2896	-38.5192	2337.89	-44.1332	20.9135	0.0954719	1.12898	0	1.29981
Ct1	E370-11	2	60	12.52	3	14	107.239	6.99895	0.0170354	0.968739	0.901253	0.127697	0	0	0.02045	-20.9255	52.7422	4299.59	2.75127	0.75	0.1136	0.1714	0.142342	0.137375	-46.2001	-47.0688	3526.49	-45.5175	86.1236	0.144374	0.36565	0	0.39994
Ct1	E371-12	2	60	5.88	2	1	0.499925	0.499925							0.01125	-28.2691	52.0177		0.297546						0.187366	-28.2364	2517.85	0.187366	260000000000000	0.188015	0.778037	50	0.099985
Pt2	E372-1	2	61	7.12	3	9	5.42652	4.49933	-0.0002101	-0.0665652	1.57526	0.129271	0	0	0.133775	-19.9994	36.7297	5667.01	2.51986	1	0.197225	0.2714	0.218047	0.204988	-53.2806	-42.2847	3649.24	-47.7907	12.2847	0.0573269	0.678224	0	0.899865
Pt2	E373-2	2	61	4.01	2	1	0.499925	0.499925							0.00775	-15.1733	28.183		0.588746						0.137357	-18.8174	1006.31	0.137357	9.20046	0.0466721	0.348196	40	0.099985
Pt2	E374-3	2	61	3.33	2	1	0.499925	0.499925							0.0143	-45.1583	63.1923		0.576354						-13.0454	-32.0136	6964.44	-13.0454	45.9832	0.240034	0.313154	40	0.099985
Pt2	E376-5	2	61	6.44	2	1	0.499925	0.499925							0.0118	-41.2407	39.2345		0.504868						-12.2031	-38.6551	1899.72	-12.2031	-29000000000000	-0.0409755	0.475074	50	0.099985
Pt2	E377-6	2	61	16.86	2	1	0.499925	0.499925							0.05045	-18.0352	10.4781	6241.89	0.915491						-43.0942	-45.9223	5913	-43.0942	270	0.105074	0.306772	15	0.099985
Pt2	E378-7	2	61	3.63	2	1	0.499925	0.499925							0.0105	-29.0243	36.6547		0.633931						3.64943	-26.1308	2349	3.64943	1075430	-0.0423661	0.748913	35	0.099985
Ct1	E379-8	2	61	27.46	3	2	18.5357	0.99985		-0.841978	2.55069		0	0	0.24475	-15.2878	19.1923	4445.89	1.88187	0	0.6542	0.6542	0.6542	0.6542	-49.3089	-59.182	2061.35	-46.5594	88.3166	0.258248	0.685693	20	0.19997
Ct1	E380-9	2	61	5.23	2	1	0.499925	0.499925							0.009225	-14.8219	10.1463		1.05086						-8.8446	-31.2929	1291.26	-8.8446	7279100000000	0.00900214	0.857913	45	0.099985
Ct1	E381-10	2	61	5.67	3	6	148.368	2.99955	0.160587	0.12684	1.34168	0.642721	0	0	0.033725	-26.0366	61.702	2097.23	2.4692	0	0.129975	0.538125	0.27743	0.1893	-48.5832	-46.1803	2074.96	-46.5081	19.7193	0.0925123	0.578688	0	0.299955
Ct1	E382-11	2	61	6.81	2	1	0.499925	0.499925							1.77725	-10.1608	0.398318	19797.9	0.968918						-13.3974	-33.1503	702.376	-13.3974	34692000000	0.0251558	1.77663	25	0.099985
Pt1	E383-1	2	62	6.92	3	2	13.7033	0.99985		0.979464	2.33225		0	0	0.0253	-17.7312	29.7229	7982.76	2.42353	0	0.14595	0.14595	0.14595	0.14595	-46.6455	-41.002	1666.18	-45.7899	27.4227	0.313189	0.626759	0	0.099985
Pt1	E385-3	2	62	8.48	2	1	0.499925	0.499925							0.0111	-24.5983	41.9503	24345.9	0.573566						-4.15084	-28.8115	2777.16	-4.15084	105021	0.0177346	1.13681	45	0.099985
Pt1	E386-4	2	62	11.3	2	1	0.499925	0.499925							0.00575	-26.6853	17.3262		0.473814						-9.6547	-25.1391	1649.96	-9.6547	13.4613	0.042756	0.521694	40	0.099985
Pt1	E387-5	2	62	21.15	3	20	38.7597	9.9985	0.0123342	0.319253	1.92013	0.148892	0	0	0.020775	-37.7999	59.8254	3483.76	2.41323	0.833333	0.066525	0.126425	0.102214	0.10305	-48.151	-53.9062	664.485	-52.2629	87860	0.188784	1.53176	5	0.539919
Pt1	E388-6	2	62	15.86	2	1	0.499925	0.499925							1.82872	-6.59458	1.91398	5416.57	1.11483						-29.5594	-59.2622	3778.07	-29.5594	122.594	-0.0581501	0.372427	20	0.099985
Pt1	E389-7	2	62	15.93	1	0	0	0																		-38.3744	1852.74		71.1483	0.0573377	0.774196	0	0
Pt1	E391-8	2	62	NA	1	0	0	0																		-30.0285	2795.99		32.8612	0.0638296	0.802777	0	0
Pt1	E392-9	2	62	7	1	0	0	0																		-36.8479	5288.82		134.341	0.251391	0.662136	0	0
Pt1	E393-10	2	62	12.52	1	0	0	0																		-22.8023	1624.99		1860000000000000	0.0671478	0.407256	0	0
Pt1	E394-1	2	65	13.15	2	1	0.499925	0.499925							0.0363	-21.6281	11.7004		0.804869						-16.0619	-37.8488	2901.54	-16.0619	104.507	0.00057979	0.835834	20	0.099985
Pt1	E395-2	2	65	10.25	2	1	0.499925	0.499925							0.056425	-27.0375	33.6257	5298.07	1.75676						-47.0546	-46.3979	3442.64	-47.0546	79.65	0.0748199	0.707573	5	0.099985
Pt1	E396-3	2	65	16.65	2	1	0.499925	0.499925							0.090575	-25.9715	39.3248	4048.83	2.47115						-46.0747	-56.2216	884.603	-46.0747	20.5597	0.127926	1.74835	10	0.099985
Pt1	E397-4	2	65	9.87	2	1	0.499925	0.499925							0.0303	-3.05407	-6.72801		0.753248						-9.97725	-25.5816	1708.29	-9.97725	18.6619	0.144978	0.435484	50	0.099985
Pt1	E398-5	2	65	5.65	2	1	0.499925	0.499925							0.02195	-12.9314	14.0478	13584.9	0.601449						-12.7097	-49.2184	1955.01	-12.7097	36.7	0.152739	0.57759	50	0.099985
Ct1	E400-7	2	65	8.24	2	1	0.499925	0.499925							0.00893333	-36.4889	34.971		0.939223						-15.4656	-37.5218	522.503	-15.4656		0.104369	1.26599	40	0.099985
Ct1	E401-8	2	65	7.22	2	1	0.499925	0.499925							0.02765	-23.1763	13.3708	25424.1	1.18182						-17.8622	-39.3391	693.656	-17.8622	566256	0.0514609	3.20444	15	0.099985
Ct1	E402-9	2	65	9.53	3	9	115.274	4.49933	0.0311727	0.02026	2.07515	0.227263	0	0	0.076025	-17.8564	26.9048	3967.15	1.28813	0.666667	0.1582	0.32455	0.230156	0.211	-43.9074	-40.5846	2415.46	-42.4618	6.35221	0.181389	0.86636	0	0.899865
Ct1	E403-10	2	65	8.27	2	1	0.499925	0.499925							0.009275	-27.5758	26.9043		0.423119						-2.98844	-24.7433	1313.07	-2.98844	55238.3	0.275504	0.564876	50	0.099985
Ct1	E404-11	2	65	11.27	1	0	0	0																		-36.8393	1777.01		12.5952	0.0485234	0.996449	0	0
Pt2	E405-12	3	65	10.47	1	0	0	0																		-41.2817	2462.93		119.233	0.0404072	0.775806	0	0
Ct2	E406-1	3	57	10.27	3	9	132.45	4.49933	0.00389038	-0.227812	1.16528	0.238999	0	0	0.00425	-22.7062	35.2008	7560.83	2.13558	0.666667	0.170625	0.3013	0.219709	0.202213	-48.1799	-41.8261	942.93	-47.7391	2.83144	0.100318	2.6124	0	0.899865
Ct2	E407-2	3	57	8.29	2	1	0.499925	0.499925							0.012575	-34.1276	47.4478		0.47617						-7.99454	-31.2052	296.721	-7.99454	133.229	0.0218888	6.34222	60	0.099985
Ct2	E408-3	3	57	9.83	3	18	26.6312	8.99865	0.00043967	0.0803279	1.35931	0.0937941	0	0	0.08385	-30.251	57.8173	7555.91	4.48361	0.8	0.09445	0.12985	0.110659	0.1111	-49.7769	-47.8366	1618.13	-51.2134	875.245	0.132662	1.14602	0	0.899865
Ct2	E409-4	3	57	10.28	3	16	20.3562	7.9988	0.00271463	0.588911	3.73808	0.0949658	0	0	0.03405	-29.9795	74.0027	4342.74	5.20853	0.75	0.09515	0.14105	0.11888	0.1186	-51.7755	-52.6932	2797.62	-41.8451	63.5974	0.280983	0.668919	5	0.79988
Ct2	E410-5	3	57	9.42	3	15	25.2048	7.49888	0.0192916	0.707449	1.69631	0.653739	1	0	0.02565	-31.2758	58.2175	5903.46	4.60741	0.333333	0.07965	0.409	0.134114	0.10455	-51.0417	-47.2286	2722.17	-45.4519	36.5741	0.329238	0.581837	0	0.569915
Ct2	E411-6	3	57	7.69	3	21	34.3938	10.4984	0.0102465	0.378085	2.60617	0.149142	0	0	0.02045	-29.3081	76.1965	3114.02	5.41298	0.833333	0.07635	0.13285	0.098705	0.1001	-50.2766	-52.1827	4197.13	-59.3404	72.0671	-0.0633606	0.36927	5	0.739889
Ct2	E413-8	3	57	11.02	3	21	13.9958	10.4984	0.00415367	0.522392	2.01379	0.0876178	0	0	0.0108	-28.4112	63.2379	4462.61	4.90341	0.833333	0.08495	0.11835	0.0991475	0.0995	-41.6734	-47.2997	541.223	-52.0488	206336	0.0330836	2.35476	0	0.699895
Ct2	E414-9	3	57	14.57	3	20	17.0467	9.9985	0.0162009	0.546256	2.61622	0.153081	0	0	0.01755	-33.852	70.529	3702.65	4.77049	0.833333	0.06615	0.13345	0.103813	0.10095	-53.6648	-55.1528	1740.13	-65.9139	22.7469	0.119002	0.557553	5	0.349948
Ct2	E415-10	3	57	5.51	3	15	165.975	7.49888	0.0106209	0.258718	1.51394	0.0888477	0	0	0.0237	-32.8514	67.967	3675.4	4.49763	1	0.10875	0.1584	0.139904	0.142425	-48.6684	-49.0945	3996.7	-47.349	26.1663	0.413772	0.52224	0	0.749888
Ct2	E416-11	3	57	5.42	3	14	27.5482	6.99895	0.0141654	0.217497	1.7036	0.152053	0	0	0.0389	-39.3983	68.5806	4281.7	2.67742	0.75	0.10235	0.17795	0.141473	0.1388	-50.6826	-53.3294	4288.08	-42.2042	76.4196	0.0661941	0.507937	0	0.699895
Ct2	E417-12	3	57	7.51	1	0	0	0																		-37.4301	3675.84		88.3191	0.403586	0.399439	0	0
Ct2	E418-13	3	57	10.89	1	0	0	0																		-26.3527	1183.38		3193.25	0.0359898	0.632025	0	0
Ct2	E419-14	3	57	10.85	1	0	0	0																		-21.9331	4054.51		54.3769	0.0592456	0.22664	0	0
Ct2	E420-15	3	57	7.59	3	13	8.7184	6.49903	0.00492677	0.0750223	1.80768	0.0765212	0	0	0.14765	-21.1933	30.9129	8669.05	2.69512	1	0.1394	0.17905	0.151038	0.15015	-45.9047	-37.5562	2100.6	-43.9452	2.6701e+24	0.023143	0.777931	0	1.29981
Ct2	E421-16	3	57	17.04	3	26	38.5356	12.9981	0.00272623	0.513257	4.58894	0.144251	0	0	0.03085	-30.7422	74.3516	2282.4	3.60187	0.857143	0.0643	0.105	0.078444	0.0759	-58.6925	-55.9193	4279.61	-56.4987	548.05	0.232152	0.342115	5	0.859871
Ct2	E422-17	3	57	18.67	3	13	18.3066	6.49903	0.00113496	0.127831	1.72311	0.0577353	0	0	0.0371	-25.1231	41.057	5425.92	2.96063	0.75	0.14275	0.16915	0.152875	0.151125	-45.1787	-45.427	1267.77	-42.8678	40.2578	0.00266387	0.704566	0	0.649903
Ct2	E423-18	3	57	16.31	3	22	33.0852	10.9984	0.00925286	0.57495	2.82839	0.164951	0	0	0.0326	-36.1346	63.4979	3435.3	3.10288	0.833333	0.0736	0.12085	0.0902929	0.0858	-51.0261	-51.0544	1786.91	-37.2468	76.4588	0.135975	0.743309	5	0.749888
Ct2	E424-19	3	57	19.46	3	17	27.1555	8.49873	0.04749	0.428588	3.1837	0.716751	0	0	0.03875	-29.3072	55.9835	4309.38	2.76042	0.333333	0.08075	0.4473	0.122053	0.1028	-44.8274	-47.8994	1513.92	-49.3163	40.4527	0.17944	0.626983	0	0.479928
Ct2	E425-1	3	58	18.7	3	16	20.8442	7.9988	0.0110792	0.737564	5.80032	0.138817	0	0	0.04485	-26.7288	62.1332	3055.65	4.12448	0.75	0.09955	0.15425	0.124	0.1221	-60.6676	-63.9435	1915.27	-34.8345	391.006	0.0924497	0.805777	15	0.429936
Ct2	E425-20	3	57	14.14	3	17	27.4725	8.49873	0.0194872	0.344357	2.55595	0.205418	0	0	0.02885	-29.0224	67.4715	2610.3	3.7707	0.666667	0.08255	0.15715	0.122375	0.127	-51.5257	-53.8352	2385.41	-57.6776	50.7976	0.189265	0.553131	10	0.529921
Ct2	E426-2	3	58	14.5	3	10	8.68056	4.99925	0.00252878	-0.0700588	1.90453	0.271948	0	1	0.2395	-27.9129	48.1328	3547.61	3.87245	1	0.13765	0.291	0.177656	0.1621	-58.872	-59.1572	1103.13	-48.6527	36.9356	0.0634374	1.17228	15	0.99985
Ct2	E427-3	3	58	9.41	3	3	7.0497	1.49978	0.0525203	0.102657	2.3772	0.0742749	0	0	0.04095	-19.06	26.2268	6016.5	2.5921	0	0.202	0.22395	0.212775	0.212775	-51.0104	-46.1784	1895.5	-44.9445	6506.26	0.0904001	1.22867	5	0.299955
Ct2	E428-4	3	58	21.92	1	0	0	0																		-32.1812	706.736		8145.01	0.0705675	1.99932	0	0
Ct2	E429-5	3	58	9.09	1	0	0	0																		-29.4175	1368.73		541.11	-0.0239072	0.902287	0	0
Ct2	E430-6	3	58	7.48	3	11	15.0376	5.49918	0.0149031	0.337825	2.49147	0.154742	0	0	0.0303	-26.0746	55.8658	4300	4.01829	0.666667	0.1517	0.243	0.18542	0.18195	-47.2943	-46.9646	1223.58	-42.86	214.622	-0.0204365	0.6884	5	0.549918
Ct2	E431-7	3	58	16.21	3	16	23.0548	7.9988	0.0115705	0.400658	2.7081	0.110962	0	0	0.04065	-29.6484	56.6	4596.54	3.3647	0.8	0.09675	0.14495	0.125703	0.12995	-57.7556	-56.1077	2890.73	-38.7145	91.3074	0.222039	0.698705	10	0.589912
Ct2	E432-8	3	58	20.44	2	1	0.499925	0.499925							0.0424	-15.5	21.2324	6023.04	1.76344						-45.1318	-41.4543	1606.56	-45.1318	44.3492	0.0274267	0.418573	10	0.099985
Ct2	E433-9	3	58	11.12	3	2	9.18274	0.99985		-0.0140587	1.98903		0	0	0.133	-14.4568	19.5547	6754.17	1.90141	0	0.2178	0.2178	0.2178	0.2178	-37.1532	-37.6826	4182.54	-31.0559	70.4647	0.135695	0.200601	0	0.19997
Ct2	E434-10	3	58	9.63	1	0	0	0																		-29.5405	817.456		24.436	-0.0027872	1.5284	0	0
Ct2	E435-11	3	58	5	2	1	0.499925	0.499925							0.01335	-37.671	49.1472		0.426229						4.59828	-32.282	3415.96	4.59828	77.262	0.0253611	0.412527	45	0.099985
Ct2	E436-12	3	58	12.08	1	0	0	0																		-23.8172	794.635		6.94277	0.0918449	0.860964	0	0
Ct2	E437-13	3	58	7.53	1	0	0	0																		-24.864	2416.6		40.7591	0.0473809	0.3675	0	0
Ct2	E438-14	3	58	18.14	3	2	7.41977	0.99985		-0.891	1.12403		0	0	0.1609	-16.0357	14.2791	5010.91	1.39216	0	0.26955	0.26955	0.26955	0.26955	-49.7691	-45.3726	1695.39	-47.591	42.3133	0.0382076	0.95453	0	0.19997
Ct2	E439-15	3	58	18.35	3	2	18.1324	0.99985		-0.361583	1.38401		0	1	0.13605	-17.8666	24.3151	4400.32	1.5124	0	0.1103	0.1103	0.1103	0.1103	-43.2426	-41.4475	3328.02	-31.1887	312.765	0.123314	0.552214	0	0.19997
Ct2	E440-16	3	58	5.89	2	1	0.499925	0.5							0.0161	-15.4316	20.4749	7436.69	1.93846						-15.4889	-37.4362	6939.49	-15.4889	187.081	0.846032	0.560929	20	0.099985
Pt2	E535-7	3	66	13.96	3	9	19.1022	4.49933	0.0126698	0.51	2.93732	0.248812	0	0	0.0716	-13.7633	47.9967	4188.86	3.69934	0.667	0.1653	0.3238	0.226469	0.210775	-43.7578	-47.5638	1571.65	-30.8764	88.5544	0.0283814	0.917607	10	0.449933
Pt2	E536-8	3	66	6.66	1	0	0	0																		-34.8028	1036.91		29.7363	0.0269067	1.15801	0	0
Pt2	E537-9	3	66	13.09	1	0	0	0																		-25.7592	1530.93		7.13372	0.0276309	1.31328	0	0
Pt2	E538-10	3	66	5.33	2	1	0.499925	0.499925							0.0243	-8.83683	17.6	5556.42	1.975						-34.3895	-39.3251	2948.45	-34.3895	52.275	0.139509	0.466105	10	0.099985

## Sheet: Fig.4i-j_Voltage-Clamp
	voltage	genotype	ephys_type	DM_2OG	peak_na_dens	peak_k_dens	stst_k_dens
5	-90	Patient	3	0mM	-0.581226	0.265165	-0.0097163
6	-80	Patient	3	0mM	0	0.157368	0.00442536
7	-70	Patient	3	0mM	0	0.265638	0.0170333
8	-60	Patient	3	0mM	0	0.207924	0.0115124
9	-50	Patient	3	0mM	-0.398315	0.249259	-0.0238905
10	-40	Patient	3	0mM	-51.3357	5.30428	0.0916531
11	-30	Patient	3	0mM	-43.7621	9.53776	0.71742
12	-20	Patient	3	0mM	-36.2661	12.843	2.00248
13	-10	Patient	3	0mM	-34.1663	16.4127	5.23825
14	0	Patient	3	0mM	-30.3413	20.6722	9.70768
15	10	Patient	3	0mM	-24.6623	24.1784	15.0612
16	20	Patient	3	0mM	-22.6351	29.8284	21.6949
17	-90	Patient	3	0mM	0	0.170213	0.00561844
18	-80	Patient	3	0mM	0	0.154315	0.0137249
19	-70	Patient	3	0mM	0	0.130183	0.00279821
20	-60	Patient	3	0mM	0	0.137954	0.00887426
21	-50	Patient	3	0mM	0	0.186917	0.0153198
22	-40	Patient	3	0mM	-43.1226	4.12305	0.0112589
23	-30	Patient	3	0mM	-32.7512	5.891	0.107252
24	-20	Patient	3	0mM	-24.5447	7.90539	1.38039
25	-10	Patient	3	0mM	-19.4388	9.97972	4.37382
26	0	Patient	3	0mM	-17.4789	13.1088	8.29273
27	10	Patient	3	0mM	-15.1729	16.3118	12.7912
28	20	Patient	3	0mM	-14.0323	20.9066	17.9329
29	-90	Control	3	0mM	0	0.765852	0.0319649
30	-80	Control	3	0mM	0	0.544128	-0.0065463
31	-70	Control	3	0mM	0	0.830729	-0.0104688
32	-60	Control	3	0mM	0	0.576227	0.0234482
33	-50	Control	3	0mM	0	0.855583	-0.028024
34	-40	Control	3	0mM	-1.69051	1.89963	-0.265771
35	-30	Control	3	0mM	-60.9018	1.41188	-0.441894
36	-20	Control	3	0mM	-148.663	5.57777	2.21071
37	-10	Control	3	0mM	-115.488	12.0915	7.91469
38	0	Control	3	0mM	-107.845	24.9223	18.0584
39	10	Control	3	0mM	-78.4483	39.1528	28.8709
40	20	Control	3	0mM	-49.9899	49.3345	36.4326
41	-90	Control	1	0mM	0	0.540886	0.0511457
42	-80	Control	1	0mM	0	0.313039	0.0168442
43	-70	Control	1	0mM	0	0.398445	-0.0060937
44	-60	Control	1	0mM	0	0.287933	0.00742783
45	-50	Control	1	0mM	0	0.645168	0.0699783
46	-40	Control	1	0mM	0	3.30422	0.394328
47	-30	Control	1	0mM	0	9.2906	0.849089
48	-20	Control	1	0mM	0	14.3606	1.33267
49	-10	Control	1	0mM	0	19.2708	1.79928
50	0	Control	1	0mM	0	23.8308	2.51262
51	10	Control	1	0mM	0	27.8255	3.27954
52	20	Control	1	0mM	0	29.5552	3.52112
53	-90	Control	1	0mM	0	0.54462	0.0849687
54	-80	Control	1	0mM	0	0.305893	0.020794
55	-70	Control	1	0mM	0	0.336614	-0.0049271
56	-60	Control	1	0mM	0	0.395222	0.0373825
57	-50	Control	1	0mM	0	0.509669	0.0517916
58	-40	Control	1	0mM	0	0.768678	0.134349
59	-30	Control	1	0mM	0	1.57295	0.709338
60	-20	Control	1	0mM	0	3.97372	2.74879
61	-10	Control	1	0mM	-0.92385	6.04589	4.36161
62	0	Control	1	0mM	-0.970525	6.47396	4.76879
63	10	Control	1	0mM	-1.22458	7.91102	6.16431
64	20	Control	1	0mM	-1.3338	9.41336	6.86427
65	-90	Control	3	0mM	0	0.391781	0.0432121
66	-80	Control	3	0mM	0	0.266814	-0.0002792
67	-70	Control	3	0mM	-0.850819	0.228955	-0.418249
68	-60	Control	3	0mM	0	0.46574	0.124499
69	-50	Control	3	0mM	-0.582219	0.27596	-0.206345
70	-40	Control	3	0mM	0	0.714088	0.0367494
71	-30	Control	3	0mM	-0.725436	2.7798	0.0811366
72	-20	Control	3	0mM	-75.7795	10.8925	0.406994
73	-10	Control	3	0mM	-84.8042	16.7389	2.54263
74	0	Control	3	0mM	-73.4264	22.7441	7.84304
75	10	Control	3	0mM	-56.3528	30.2225	17.4492
76	20	Control	3	0mM	-52.6043	39.4848	28.7544
77	-90	Control	3	0mM	0	0.27528	-0.0206444
78	-80	Control	3	0mM	0	0.254581	0.00246435
79	-70	Control	3	0mM	0	0.288974	0.00241815
80	-60	Control	3	0mM	0	0.245534	0.00237196
81	-50	Control	3	0mM	0	0.41314	-0.0204596
82	-40	Control	3	0mM	-0.647807	0.489978	-0.0628873
83	-30	Control	3	0mM	-9.65384	1.80546	0.069426
84	-20	Control	3	0mM	-56.3134	10.0064	0.542352
85	-10	Control	3	0mM	-51.4532	15.9277	2.15554
86	0	Control	3	0mM	-43.847	20.6091	6.78693
87	10	Control	3	0mM	-39.8111	28.7339	14.0214
88	20	Control	3	0mM	-34.6545	35.754	23.3963
89	-90	Control	1	0mM	0	0.786599	-0.021531
90	-80	Control	1	0mM	0	0.478855	0.0195031
91	-70	Control	1	0mM	0	0.443952	0.0178329
92	-60	Control	1	0mM	0	0.440711	0.0742824
93	-50	Control	1	0mM	0	0.329804	-0.13109
94	-40	Control	1	0mM	-0.913539	1.58225	-0.0310474
95	-30	Control	1	0mM	-1.10522	5.84908	0.218391
96	-20	Control	1	0mM	-39.1124	17.1217	1.37111
97	-10	Control	1	0mM	-41.0951	24.7284	3.65692
98	0	Control	1	0mM	-34.3562	32.6668	8.28053
99	10	Control	1	0mM	-37.1065	39.9239	16.1972
100	20	Control	1	0mM	-24.9958	48.6119	25.0473
101	-90	Patient	2	0mM	0	0.376434	-0.0078481
102	-80	Patient	2	0mM	0	0.361841	-0.0105728
103	-70	Patient	2	0mM	0	0.379872	-0.0084106
104	-60	Patient	2	0mM	0	0.363361	0.0109657
105	-50	Patient	2	0mM	0	0.398392	-0.0509252
106	-40	Patient	2	0mM	-1.05911	0.797129	-0.0689592
107	-30	Patient	2	0mM	-1.91853	1.18145	0.150802
108	-20	Patient	2	0mM	-4.3786	3.41509	1.36431
109	-10	Patient	2	0mM	-23.0457	9.53527	3.23909
110	0	Patient	2	0mM	-28.2812	14.4872	7.16526
111	10	Patient	2	0mM	-29.4482	24.7763	19.2379
112	20	Patient	2	0mM	-32.5136	45.7638	39.4277
113	-90	Patient	2	0mM	0	0.653939	-0.248923
114	-80	Patient	2	0mM	0	0.741725	0.0196043
115	-70	Patient	2	0mM	0	0.778715	0.0293058
116	-60	Patient	2	0mM	0	0.569927	-0.061213
117	-50	Patient	2	0mM	0	1.01151	-0.0872884
118	-40	Patient	2	0mM	0	10.2346	0.622664
119	-30	Patient	2	0mM	0	25.4795	2.03831
120	-20	Patient	2	0mM	0	48.0676	4.56734
121	-10	Patient	2	0mM	0	73.9172	7.71812
122	0	Patient	2	0mM	0	95.378	11.4127
123	10	Patient	2	0mM	0	118.101	17.0914
124	20	Patient	2	0mM	0	147.278	23.1354
125	-90	Patient	3	0mM	0	0.795258	-0.0943171
126	-80	Patient	3	0mM	0	0.452852	0.0322366
127	-70	Patient	3	0mM	0	0.606177	0.0436851
128	-60	Patient	3	0mM	0	0.38236	-0.01825
129	-50	Patient	3	0mM	0	0.533696	0.0066562
130	-40	Patient	3	0mM	-11.5768	2.00561	0.324495
131	-30	Patient	3	0mM	-15.4749	9.2608	2.00438
132	-20	Patient	3	0mM	-26.9383	25.7187	6.18107
133	-10	Patient	3	0mM	-29.625	48.9407	19.0892
134	0	Patient	3	0mM	-27.3924	75.0344	46.9386
135	10	Patient	3	0mM	-19.9029	110.272	83.821
136	20	Patient	3	0mM	-14.5193	151.885	124.865
137	-90	Patient	1	0mM	0	1.01575	-0.0334028
138	-80	Patient	1	0mM	0	0.790734	0.139119
139	-70	Patient	1	0mM	0	0.660575	-0.0396466
140	-60	Patient	1	0mM	0	0.608735	0.00894008
141	-50	Patient	1	0mM	0	1.5679	0.226954
142	-40	Patient	1	0mM	0	6.80968	0.712449
143	-30	Patient	1	0mM	0	15.8854	1.60942
144	-20	Patient	1	0mM	0	28.8586	3.41486
145	-10	Patient	1	0mM	0	42.7867	5.22163
146	0	Patient	1	0mM	0	56.9171	7.71566
147	10	Patient	1	0mM	0	66.7682	10.3226
148	20	Patient	1	0mM	0	78.6943	11.3592
149	-90	Patient	3	0mM	0	0.466503	0.00632412
150	-80	Patient	3	0mM	0	0.310572	-0.0360863
151	-70	Patient	3	0mM	0	0.377832	-0.005685
152	-60	Patient	3	0mM	0	0.318673	0.00688531
153	-50	Patient	3	0mM	0	0.376853	-0.079619
154	-40	Patient	3	0mM	-16.748	3.24638	0.0335776
155	-30	Patient	3	0mM	-93.4748	17.845	0.693567
156	-20	Patient	3	0mM	-85.0698	25.5656	2.87912
157	-10	Patient	3	0mM	-71.1107	33.5053	7.43151
158	0	Patient	3	0mM	-50.5284	42.5364	15.4013
159	10	Patient	3	0mM	-48.8798	51.5965	25.7358
160	20	Patient	3	0mM	-44.3359	63.6053	35.7791
161	-90	Patient	2	0mM	0	1.03938	0.062519
162	-80	Patient	2	0mM	-1.46702	0.239069	-0.024919
163	-70	Patient	2	0mM	-1.05636	0.261796	-0.0098444
164	-60	Patient	2	0mM	-0.539185	0.21792	-0.0221023
165	-50	Patient	2	0mM	-0.816297	0.793855	0.0568857
166	-40	Patient	2	0mM	-3.28499	4.31525	0.26962
167	-30	Patient	2	0mM	-2.55964	12.8411	0.85348
168	-20	Patient	2	0mM	-10.9956	22.3671	2.94291
169	-10	Patient	2	0mM	-12.0927	28.9662	7.59825
170	0	Patient	2	0mM	-10.6687	34.9453	14.0697
171	10	Patient	2	0mM	-8.97997	40.1088	21.0614
172	20	Patient	2	0mM	-7.0413	44.7568	27.3806
173	-90	Patient	3	0mM	-0.473136	0.163874	-0.040525
174	-80	Patient	3	0mM	0	0.128491	-0.0371271
175	-70	Patient	3	0mM	0	0.163696	-0.0236145
176	-60	Patient	3	0mM	0	0.167389	0.0187611
177	-50	Patient	3	0mM	-0.419785	0.0780472	-0.152301
178	-40	Patient	3	0mM	-63.1114	4.73154	-0.608591
179	-30	Patient	3	0mM	-55.2753	6.56287	-0.241552
180	-20	Patient	3	0mM	-45.4229	9.25828	1.07676
181	-10	Patient	3	0mM	-40.5553	13.5558	4.51009
182	0	Patient	3	0mM	-37.2689	16.2239	8.97983
183	10	Patient	3	0mM	-31.0244	20.4396	14.6247
184	20	Patient	3	0mM	-25.2851	25.3171	21.1878
185	-90	Patient	3	0mM	-0.694453	0.329457	-0.131979
186	-80	Patient	3	0mM	-0.783354	0.138164	-0.0081563
187	-70	Patient	3	0mM	-0.541417	0.191834	-0.0108336
188	-60	Patient	3	0mM	-0.628534	0.13114	-0.0741457
189	-50	Patient	3	0mM	-46.8672	1.4316	-1.32773
190	-40	Patient	3	0mM	-40.2555	1.54971	-2.51103
191	-30	Patient	3	0mM	-36.0001	0.887091	-2.24132
192	-20	Patient	3	0mM	-32.6787	1.98885	-0.594071
193	-10	Patient	3	0mM	-31.879	6.83471	2.22281
194	0	Patient	3	0mM	-27.2497	10.8496	6.65264
195	10	Patient	3	0mM	-27.8399	14.6721	11.7857
196	20	Patient	3	0mM	-24.9463	21.1296	17.5286
197	-90	Patient	3	0mM	0	0.295393	-0.0175887
198	-80	Patient	3	0mM	0	0.346357	0.0877128
199	-70	Patient	3	0mM	0	0.28966	-0.0158586
200	-60	Patient	3	0mM	0	0.442898	0.103238
201	-50	Patient	3	0mM	0	0.374975	-0.0486385
202	-40	Patient	3	0mM	-4.86471	1.28456	-0.549892
203	-30	Patient	3	0mM	-4.71877	0.409201	-1.27097
204	-20	Patient	3	0mM	-19.8841	1.07026	-0.677081
205	-10	Patient	3	0mM	-18.6832	4.00998	1.81805
206	0	Patient	3	0mM	-14.4587	10.0929	6.23266
207	10	Patient	3	0mM	-12.0876	17.513	12.0973
208	20	Patient	3	0mM	-9.85572	26.5998	18.2385
209	-90	Patient	3	0mM	0	0.331641	-0.0149879
210	-80	Patient	3	0mM	0	0.122816	0.00749396
211	-70	Patient	3	0mM	0	0.199574	-0.0035736
212	-60	Patient	3	0mM	-8.76662	0.305566	-0.094844
213	-50	Patient	3	0mM	-9.40229	0.845625	-0.154747
214	-40	Patient	3	0mM	-13.5032	2.95177	-0.0708578
215	-30	Patient	3	0mM	-48.1529	8.77999	0.366918
216	-20	Patient	3	0mM	-46.4798	13.2547	2.07624
217	-10	Patient	3	0mM	-40.7362	19.2631	6.68786
218	0	Patient	3	0mM	-37.2403	25.3938	14.9121
219	10	Patient	3	0mM	-30.6381	33.1056	24.2332
220	20	Patient	3	0mM	-27.847	42.0348	34.2391
221	-90	Control	2	0mM	0	1.56056	0.258227
222	-80	Control	2	0mM	0	1.18192	0.00433958
223	-70	Control	2	0mM	0	1.24032	-0.0412245
224	-60	Control	2	0mM	0	1.01981	0.0267017
225	-50	Control	2	0mM	0	2.67134	0.213503
226	-40	Control	2	0mM	0	16.1922	2.20498
227	-30	Control	2	0mM	-14.0269	46.5388	4.95735
228	-20	Control	2	0mM	-85.5346	82.5449	13.1154
229	-10	Control	2	0mM	-92.9058	123.105	44.0629
230	0	Control	2	0mM	-52.3803	169.382	95.6999
231	10	Control	2	0mM	-31.9071	217.041	145.046
232	20	Control	2	0mM	-30.9879	286.232	178.059
233	-90	Control	3	0mM	0	0.245235	-0.0066959
234	-80	Control	3	0mM	0	0.128225	-0.0017033
235	-70	Control	3	0mM	0	0.154081	0.00938811
236	-60	Control	3	0mM	0	0.128836	0.00073748
237	-50	Control	3	0mM	0	0.396125	-0.0115775
238	-40	Control	3	0mM	-0.493738	2.24429	-0.0551672
239	-30	Control	3	0mM	-18.7131	10.4449	0.187658
240	-20	Control	3	0mM	-19.097	14.3082	1.22167
241	-10	Control	3	0mM	-16.5106	17.503	3.50478
242	0	Control	3	0mM	-15.3562	21.3223	7.10979
243	10	Control	3	0mM	-14.292	24.971	11.2505
244	20	Control	3	0mM	-12.6177	28.7391	15.4662
245	-100	Control	3	0mM	0	37.6199	32.5401
246	-90	Control	3	0mM	0	21.1864	16.9883
247	-80	Control	3	0mM	-3.6656	17.2681	13.6111
248	-70	Control	3	0mM	-4.17912	12.3236	9.44253
249	-60	Control	3	0mM	-3.94392	8.21439	5.91053
250	-50	Control	3	0mM	-3.21691	5.21977	3.41693
251	-40	Control	3	0mM	-2.19698	3.41453	1.38646
252	-30	Control	3	0mM	0	3.02001	0.528733
253	-20	Control	3	0mM	0	1.86876	-0.227136
254	-10	Control	3	0mM	0	0.971623	-1.23254
255	0	Control	3	0mM	-2.35417	1.70438	-0.326051
256	10	Control	3	0mM	0	7.91597	4.31651
257	20	Control	3	0mM	-2.65792	12.9669	9.44127
258	30	Control	3	0mM	-2.93258	14.9162	10.2284
259	40	Control	3	0mM	-2.67771	13.4938	8.34333
260	50	Control	3	0mM	-4.1246	9.80762	2.76688
261	60	Control	3	0mM	-5.65237	4.57754	-1.99019
262	-100	Control	2	0mM	0	24.7679	15.8302
263	-90	Control	2	0mM	0	18.4106	10.55
264	-80	Control	2	0mM	-2.08193	15.0197	8.0814
265	-70	Control	2	0mM	0	11.7987	5.94617
266	-60	Control	2	0mM	0	9.22022	4.28229
267	-50	Control	2	0mM	0	6.81866	2.72556
268	-40	Control	2	0mM	0	4.33029	1.10333
269	-30	Control	2	0mM	0	2.57193	0.462976
270	-20	Control	2	0mM	-19.9373	0.690892	-0.501853
271	-10	Control	2	0mM	-1.57566	0.75385	-1.02519
272	0	Control	2	0mM	-3.38385	1.07706	-0.170496
273	10	Control	2	0mM	0	4.41331	2.50337
274	20	Control	2	0mM	-1.67684	8.027	5.04874
275	30	Control	2	0mM	-0.89973	9.7622	6.05125
276	40	Control	2	0mM	-2.41817	7.85591	4.7739
277	50	Control	2	0mM	-2.91964	5.58111	2.21378
278	60	Control	2	0mM	-4.93118	2.90545	-0.811719
279	-100	Control	1	0mM	0	53.8743	46.0996
280	-90	Control	1	0mM	0	34.4427	27.9927
281	-80	Control	1	0mM	0	26.4772	21.1213
282	-70	Control	1	0mM	0	21.02	16.3782
283	-60	Control	1	0mM	0	15.2759	11.5059
284	-50	Control	1	0mM	-2.93591	9.73855	6.80828
285	-40	Control	1	0mM	0	8.40259	5.07754
286	-30	Control	1	0mM	0	6.04152	3.16083
287	-20	Control	1	0mM	0	2.83251	0.332806
288	-10	Control	1	0mM	0	0.659327	-2.22516
289	0	Control	1	0mM	-3.2786	3.16254	-0.563726
290	10	Control	1	0mM	0	8.95739	4.99849
291	20	Control	1	0mM	0	12.4007	7.04992
292	30	Control	1	0mM	-5.61572	12.4361	6.89982
293	40	Control	1	0mM	-5.90763	7.16259	1.88336
294	50	Control	1	0mM	-8.03846	6.16181	-3.49603
295	60	Control	1	0mM	-12.6226	0.803366	-8.99096
296	-100	Control	1	0mM	0	17.7258	13.6276
297	-90	Control	1	0mM	0	8.26534	5.11958
298	-80	Control	1	0mM	0	6.12216	3.01313
299	-70	Control	1	0mM	-3.22565	3.8068	1.27884
300	-60	Control	1	0mM	0	3.22873	0.799015
301	-50	Control	1	0mM	0	1.86136	-0.0898144
302	-40	Control	1	0mM	0	1.62129	-0.067036
303	-30	Control	1	0mM	0	1.77835	-0.0775397
304	-20	Control	1	0mM	0	1.40091	0.0335579
305	-10	Control	1	0mM	0	0.982971	-0.33884
306	0	Control	1	0mM	-2.49519	1.73627	-0.297515
307	10	Control	1	0mM	0	2.70869	0.526099
308	20	Control	1	0mM	0	3.62604	0.705233
309	30	Control	1	0mM	0	2.69752	-0.400518
310	40	Control	1	0mM	0	1.63771	-0.705337
311	50	Control	1	0mM	0	0.744969	-1.85867
312	60	Control	1	0mM	-6.01678	0.731326	-3.73301
313	-100	Patient	1	0mM	0	18.933	15.437
314	-90	Patient	1	0mM	-1.9377	10.0599	7.24656
315	-80	Patient	1	0mM	0	7.66752	5.43333
316	-70	Patient	1	0mM	0	5.75676	3.75932
317	-60	Patient	1	0mM	0	5.64975	3.87525
318	-50	Patient	1	0mM	0	4.76164	2.80638
319	-40	Patient	1	0mM	0	3.84761	2.06486
320	-30	Patient	1	0mM	0	2.38309	0.871317
321	-20	Patient	1	0mM	0	1.15959	0.0668494
322	-10	Patient	1	0mM	0	0.71325	-0.358432
323	0	Patient	1	0mM	0	1.99805	0.0989143
324	10	Patient	1	0mM	0	4.54904	2.30048
325	20	Patient	1	0mM	0	9.25998	5.9068
326	30	Patient	1	0mM	0	14.0742	10.1112
327	40	Patient	1	0mM	-2.84975	17.4576	12.5478
328	50	Patient	1	0mM	-3.37513	15.0604	10.8516
329	60	Patient	1	0mM	-3.80616	13.9984	9.54944
330	-100	Patient	1	0mM	0	12.0131	8.41935
331	-90	Patient	1	0mM	0	5.71805	2.76919
332	-80	Patient	1	0mM	0	4.2535	1.92487
333	-70	Patient	1	0mM	0	3.63765	1.41412
334	-60	Patient	1	0mM	0	2.07413	0.314648
335	-50	Patient	1	0mM	0	2.12085	0.611918
336	-40	Patient	1	0mM	0	1.97732	0.555138
337	-30	Patient	1	0mM	0	0.935643	-0.255282
338	-20	Patient	1	0mM	0	0.97196	-0.397011
339	-10	Patient	1	0mM	0	1.20362	-0.120142
340	0	Patient	1	0mM	0	1.9894	-0.429367
341	10	Patient	1	0mM	0	3.43933	0.948209
342	20	Patient	1	0mM	0	3.06106	1.10781
343	30	Patient	1	0mM	0	3.18235	0.875553
344	40	Patient	1	0mM	-2.68984	2.50461	-0.34744
345	50	Patient	1	0mM	0	0.907194	-1.38488
346	60	Patient	1	0mM	0	0.478827	-3.10597
347	-100	Patient	1	0mM	0	17.8877	11.4609
348	-90	Patient	1	0mM	0	11.1887	5.6022
349	-80	Patient	1	0mM	0	10.4283	5.09241
350	-70	Patient	1	0mM	0	8.77817	4.11941
351	-60	Patient	1	0mM	0	7.983	3.87886
352	-50	Patient	1	0mM	0	7.47918	3.85186
353	-40	Patient	1	0mM	0	4.39106	1.56214
354	-30	Patient	1	0mM	0	4.32711	1.62646
355	-20	Patient	1	0mM	0	3.42885	0.96266
356	-10	Patient	1	0mM	0	2.05899	-0.133445
357	0	Patient	1	0mM	0	5.84199	0.645331
358	10	Patient	1	0mM	0	6.14634	2.0245
359	20	Patient	1	0mM	0	9.72398	5.04085
360	30	Patient	1	0mM	0	8.15567	3.22639
361	40	Patient	1	0mM	0	6.60535	2.49761
362	50	Patient	1	0mM	0	6.32316	1.67161
363	60	Patient	1	0mM	0	8.47522	1.42488
364	-100	Patient	1	0mM	0	27.0607	13.1312
365	-90	Patient	1	0mM	0	18.619	8.25126
366	-80	Patient	1	0mM	0	12.8968	3.71746
367	-70	Patient	1	0mM	0	12.8544	5.08028
368	-60	Patient	1	0mM	0	13.117	5.49784
369	-50	Patient	1	0mM	0	8.51654	1.64166
370	-40	Patient	1	0mM	0	6.04397	0.955902
371	-30	Patient	1	0mM	0	3.49192	0.00836143
372	-20	Patient	1	0mM	0	3.97767	0.277051
373	-10	Patient	1	0mM	0	3.41976	1.20625
374	0	Patient	1	0mM	0	4.66886	0.628844
375	10	Patient	1	0mM	0	5.47645	1.27315
376	20	Patient	1	0mM	0	5.52383	0.626789
377	30	Patient	1	0mM	0	6.27905	0.163002
378	40	Patient	1	0mM	0	3.68505	-1.3326
379	50	Patient	1	0mM	0	2.36054	-4.35563
380	60	Patient	1	0mM	-11.9262	5.8459	-4.57855
381	-100	Patient	1	0mM	0	29.2307	14.2054
382	-90	Patient	1	0mM	-10.5328	15.4844	0.183071
383	-80	Patient	1	0mM	-7.27992	13.4128	2.14956
384	-70	Patient	1	0mM	-10.6972	9.90072	-3.53831
385	-60	Patient	1	0mM	-11.5216	5.89338	-3.45775
386	-50	Patient	1	0mM	-7.208	7.95454	-0.367228
387	-40	Patient	1	0mM	0	7.44324	2.24769
388	-30	Patient	1	0mM	0	4.67182	0.405545
389	-20	Patient	1	0mM	0	3.24272	0.534941
390	-10	Patient	1	0mM	0	2.58611	0.385582
391	0	Patient	1	0mM	0	1.50011	-0.949128
392	10	Patient	1	0mM	0	3.65287	0.330559
393	20	Patient	1	0mM	0	5.20453	0.266168
394	30	Patient	1	0mM	0	2.99422	-2.27031
395	40	Patient	1	0mM	-8.4524	4.82735	-4.08509
396	50	Patient	1	0mM	-11.9551	4.77526	-4.62117
397	60	Patient	1	0mM	-13.4003	33.4382	10.6252
398	-100	Patient	1	0mM	0	12.4173	7.43908
399	-90	Patient	1	0mM	0	10.8458	6.1531
400	-80	Patient	1	0mM	0	7.77511	4.05592
401	-70	Patient	1	0mM	0	7.51635	3.43981
402	-60	Patient	1	0mM	0	5.95726	2.12921
403	-50	Patient	1	0mM	0	4.62634	1.74155
404	-40	Patient	1	0mM	0	3.50336	1.07796
405	-30	Patient	1	0mM	0	2.56493	0.776777
406	-20	Patient	1	0mM	0	2.07373	0.599685
407	-10	Patient	1	0mM	0	1.67259	0.123262
408	0	Patient	1	0mM	0	2.81429	0.215276
409	10	Patient	1	0mM	0	3.67097	1.23137
410	20	Patient	1	0mM	0	4.63809	1.82946
411	30	Patient	1	0mM	0	4.20218	1.34314
412	40	Patient	1	0mM	0	4.00427	0.287502
413	50	Patient	1	0mM	0	2.12927	-1.2118
414	60	Patient	1	0mM	-6.98917	1.44267	-2.6737
415	-100	Patient	1	0mM	0	10.1464	7.23243
416	-90	Patient	1	0mM	-1.37445	6.99609	4.60594
417	-80	Patient	1	0mM	-1.49555	5.45468	3.18434
418	-70	Patient	1	0mM	-1.27152	4.6382	2.57089
419	-60	Patient	1	0mM	0	4.27285	2.59909
420	-50	Patient	1	0mM	0	3.48062	2.04532
421	-40	Patient	1	0mM	0	2.81497	1.77314
422	-30	Patient	1	0mM	0	2.19381	1.21593
423	-20	Patient	1	0mM	0	1.26899	0.554719
424	-10	Patient	1	0mM	0	0.715216	0.00213129
425	0	Patient	1	0mM	0	1.12091	-0.0807223
426	10	Patient	1	0mM	0	3.31003	1.1984
427	20	Patient	1	0mM	0	6.35344	4.09803
428	30	Patient	1	0mM	0	8.00501	4.54165
429	40	Patient	1	0mM	0	6.98468	3.90106
430	50	Patient	1	0mM	0	6.33336	3.62292
431	60	Patient	1	0mM	0	5.75878	2.86595
432	-100	Patient	1	0mM	0	1.3789	0.704244
433	-90	Patient	1	0mM	-0.89605	0.298445	-0.195467
434	-80	Patient	1	0mM	-0.980587	0.311244	-0.244143
435	-70	Patient	1	0mM	-1.03269	-0.0913749	-0.502374
436	-60	Patient	1	0mM	0	0.0760281	-0.288201
437	-50	Patient	1	0mM	0	0.293247	0.0103797
438	-40	Patient	1	0mM	0	0.592619	0.278626
439	-30	Patient	1	0mM	0	0.43815	0.212939
440	-20	Patient	1	0mM	0	0.368285	0.0818255
441	-10	Patient	1	0mM	0	0.262335	0.0164716
442	0	Patient	1	0mM	0	0.312691	0.0439875
443	10	Patient	1	0mM	0	0.358955	0.0162868
444	20	Patient	1	0mM	0	0.472011	0.0669817
445	30	Patient	1	0mM	0	0.636592	0.0555516
446	40	Patient	1	0mM	0	0.26488	-0.251807
447	50	Patient	1	0mM	-0.72305	0.501575	-0.332463
448	60	Patient	1	0mM	-0.77376	1.34148	-0.335542
449	-100	Patient	2	0mM	0	30.6946	25.572
450	-90	Patient	2	0mM	-2.88092	16.7314	12.5203
451	-80	Patient	2	0mM	-3.91334	12.4005	8.76382
452	-70	Patient	2	0mM	-3.90319	9.15084	6.03482
453	-60	Patient	2	0mM	-2.61994	7.48264	4.9538
454	-50	Patient	2	0mM	-2.45763	5.36515	3.0046
455	-40	Patient	2	0mM	-1.39858	2.99047	1.0404
456	-30	Patient	2	0mM	-2.21179	0.122377	-1.17331
457	-20	Patient	2	0mM	0	0.223603	-1.55264
458	-10	Patient	2	0mM	-3.48896	0.457055	-2.38193
459	0	Patient	2	0mM	-2.35517	2.00613	-0.494
460	10	Patient	2	0mM	0	5.34919	2.42694
461	20	Patient	2	0mM	-3.27989	6.23484	3.23261
462	30	Patient	2	0mM	0	2.79297	0.0194202
463	40	Patient	2	0mM	-6.97935	1.14938	-3.97062
464	50	Patient	2	0mM	-8.41796	-1.39107	-6.32525
465	60	Patient	2	0mM	-12.1472	-1.35232	-9.04471
466	-100	Patient	1	0mM	0	4.90257	1.10502
467	-90	Patient	1	0mM	0	3.97542	0.338473
468	-80	Patient	1	0mM	0	2.47876	-0.767479
469	-70	Patient	1	0mM	0	1.31443	-1.37404
470	-60	Patient	1	0mM	0	2.79535	-0.154694
471	-50	Patient	1	0mM	0	2.12251	-0.173738
472	-40	Patient	1	0mM	0	2.13011	-0.214084
473	-30	Patient	1	0mM	0	1.83565	-0.0797908
474	-20	Patient	1	0mM	0	1.93417	0.0227146
475	-10	Patient	1	0mM	0	2.02268	0.0824518
476	0	Patient	1	0mM	0	1.73758	-0.441686
477	10	Patient	1	0mM	0	1.61148	-0.265721
478	20	Patient	1	0mM	0	2.60536	0.149529
479	30	Patient	1	0mM	0	2.57251	0.157632
480	40	Patient	1	0mM	0	2.46146	0.207413
481	50	Patient	1	0mM	0	2.79062	0.128936
482	60	Patient	1	0mM	0	4.2195	0.85642
483	-100	Patient	1	0mM	-0.852831	7.63991	5.74332
484	-90	Patient	1	0mM	-0.780186	5.65703	3.98586
485	-80	Patient	1	0mM	-1.0172	4.71364	3.29527
486	-70	Patient	1	0mM	-0.832397	3.7829	2.55649
487	-60	Patient	1	0mM	-0.535834	3.49598	2.36309
488	-50	Patient	1	0mM	0	3.25215	2.2612
489	-40	Patient	1	0mM	0	2.7543	1.67106
490	-30	Patient	1	0mM	0	1.95617	1.23557
491	-20	Patient	1	0mM	0	1.24556	0.734904
492	-10	Patient	1	0mM	0	0.572403	0.105786
493	0	Patient	1	0mM	-0.593186	0.58028	-0.0335452
494	10	Patient	1	0mM	0	2.43224	1.27235
495	20	Patient	1	0mM	0	3.9703	2.58167
496	30	Patient	1	0mM	0	3.81632	2.58154
497	40	Patient	1	0mM	0	3.74976	2.19309
498	50	Patient	1	0mM	0	3.06967	1.54833
499	60	Patient	1	0mM	-0.641055	2.63622	0.672874
500	-100	Patient	2	0mM	0	56.3908	47.1036
501	-90	Patient	2	0mM	0	40.1326	31.8917
502	-80	Patient	2	0mM	0	33.2625	26.3118
503	-70	Patient	2	0mM	0	27.6259	21.7094
504	-60	Patient	2	0mM	0	22.7855	17.6701
505	-50	Patient	2	0mM	0	16.7837	12.8199
506	-40	Patient	2	0mM	0	10.9344	8.02878
507	-30	Patient	2	0mM	0	6.30614	3.93079
508	-20	Patient	2	0mM	0	2.75574	0.479889
509	-10	Patient	2	0mM	-4.49608	-0.506832	-3.23661
510	0	Patient	2	0mM	-3.7675	1.90998	-1.12427
511	10	Patient	2	0mM	0	15.3376	10.3004
512	20	Patient	2	0mM	0	29.2614	20.3473
513	30	Patient	2	0mM	-3.645	33.1954	25.3985
514	40	Patient	2	0mM	0	33.3925	22.4627
515	50	Patient	2	0mM	-4.90556	29.9659	15.6567
516	60	Patient	2	0mM	-8.13569	20.7077	7.72101
517	-100	Patient	2	0mM	0	11.8576	8.63197
518	-90	Patient	2	0mM	0	7.46916	4.28616
519	-80	Patient	2	0mM	0	5.31035	2.80488
520	-70	Patient	2	0mM	0	4.56285	2.2643
521	-60	Patient	2	0mM	0	2.66297	0.7656
522	-50	Patient	2	0mM	0	2.32413	0.496115
523	-40	Patient	2	0mM	0	2.15088	0.487202
524	-30	Patient	2	0mM	0	1.75748	0.289132
525	-20	Patient	2	0mM	0	0.815459	-0.467238
526	-10	Patient	2	0mM	0	0.98589	-0.170096
527	0	Patient	2	0mM	0	1.13239	-0.374835
528	10	Patient	2	0mM	0	3.29825	1.28632
529	20	Patient	2	0mM	0	5.44005	1.53697
530	30	Patient	2	0mM	0	5.58924	2.06239
531	40	Patient	2	0mM	0	3.42376	0.326206
532	50	Patient	2	0mM	0	2.05588	-0.449238
533	60	Patient	2	0mM	-5.03185	0.150525	-2.71591
534	-100	Patient	3	0mM	0	32.6865	27.8989
535	-90	Patient	3	0mM	-4.10324	19.5529	15.4012
536	-80	Patient	3	0mM	0	16.0752	12.4371
537	-70	Patient	3	0mM	-3.6233	11.6128	8.63416
538	-60	Patient	3	0mM	-3.39132	8.5779	6.0783
539	-50	Patient	3	0mM	0	8.07093	5.8579
540	-40	Patient	3	0mM	0	5.66298	3.82973
541	-30	Patient	3	0mM	0	2.29756	0.696601
542	-20	Patient	3	0mM	0	1.70001	-1.3427
543	-10	Patient	3	0mM	-3.99215	0.0751798	-2.88845
544	0	Patient	3	0mM	-2.41509	2.23658	-0.182243
545	10	Patient	3	0mM	0	7.67442	4.53698
546	20	Patient	3	0mM	0	9.65574	5.13344
547	30	Patient	3	0mM	-3.07343	6.13869	1.39673
548	40	Patient	3	0mM	-5.05808	2.61869	-2.66647
549	50	Patient	3	0mM	-7.40093	-0.488626	-5.65173
550	60	Patient	3	0mM	-12.6602	-0.172369	-10.1233
551	-100	Patient	2	0mM	0	8.86479	7.53561
552	-90	Patient	2	0mM	0	7.38339	6.17956
553	-80	Patient	2	0mM	0	6.00466	4.98516
554	-70	Patient	2	0mM	0	4.62655	3.81887
555	-60	Patient	2	0mM	0	3.33104	2.6505
556	-50	Patient	2	0mM	-0.45499	2.04509	1.5362
557	-40	Patient	2	0mM	0	1.27799	0.880764
558	-30	Patient	2	0mM	0	0.704042	0.321946
559	-20	Patient	2	0mM	0	0.165453	-0.18494
560	-10	Patient	2	0mM	-0.764763	0.159249	-0.520995
561	0	Patient	2	0mM	0	0.398395	-0.0366859
562	10	Patient	2	0mM	0	1.51001	1.00858
563	20	Patient	2	0mM	-0.25015	3.01544	1.80844
564	30	Patient	2	0mM	-0.763465	3.42618	2.29026
565	40	Patient	2	0mM	-0.671801	3.67565	1.91339
566	50	Patient	2	0mM	-0.931222	3.00406	1.38821
567	60	Patient	2	0mM	-1.18651	1.71811	0.1783
568	-100	Patient	1	0mM	0	28.2885	23.4451
569	-90	Patient	1	0mM	0	11.7943	7.9876
570	-80	Patient	1	0mM	-1.43739	8.14071	4.85252
571	-70	Patient	1	0mM	-4.33114	5.70728	2.77313
572	-60	Patient	1	0mM	-4.09251	2.86079	0.540586
573	-50	Patient	1	0mM	0	1.34177	-0.533131
574	-40	Patient	1	0mM	0	1.37033	-1.22346
575	-30	Patient	1	0mM	0	0.536671	-1.99855
576	-20	Patient	1	0mM	0	0.739715	-2.06255
577	-10	Patient	1	0mM	0	0.392796	-1.62701
578	0	Patient	1	0mM	0	2.2947	0.0315339
579	10	Patient	1	0mM	0	4.98717	1.08816
580	20	Patient	1	0mM	-2.98136	1.64631	-1.00056
581	30	Patient	1	0mM	-5.1004	-0.38036	-3.07685
582	40	Patient	1	0mM	-6.35708	-2.11223	-4.15111
583	50	Patient	1	0mM	-9.31669	-2.3387	-6.8922
584	60	Patient	1	0mM	-12.7432	-3.26944	-8.73823
585	-100	Patient	1	0mM	0	11.9088	10.3328
586	-90	Patient	1	0mM	0	9.34106	7.92391
587	-80	Patient	1	0mM	0	7.44013	6.22174
588	-70	Patient	1	0mM	0	5.9802	4.95149
589	-60	Patient	1	0mM	0	4.57838	3.76238
590	-50	Patient	1	0mM	0	3.16926	2.43339
591	-40	Patient	1	0mM	0	1.64854	1.11642
592	-30	Patient	1	0mM	0	0.909777	0.208551
593	-20	Patient	1	0mM	0	0.369968	-0.332177
594	-10	Patient	1	0mM	0	0.063668	-0.710576
595	0	Patient	1	0mM	0	0.605404	-0.0987664
596	10	Patient	1	0mM	0	2.74165	1.8502
597	20	Patient	1	0mM	0	5.6633	4.26856
598	30	Patient	1	0mM	0	8.46165	6.73048
599	40	Patient	1	0mM	0	10.9116	7.69765
600	50	Patient	1	0mM	0	10.772	6.85808
601	60	Patient	1	0mM	0	10.1015	5.76028
602	-100	Control	3	0mM	0	60.1259	52.549
603	-90	Control	3	0mM	-10.3776	34.9016	28.8914
604	-80	Control	3	0mM	-10.0448	27.9181	22.9624
605	-70	Control	3	0mM	-5.8303	24.8334	20.4839
606	-60	Control	3	0mM	-4.51888	20.0545	16.3624
607	-50	Control	3	0mM	0	15.981	13.0328
608	-40	Control	3	0mM	0	10.7352	7.90615
609	-30	Control	3	0mM	0	5.01144	2.43787
610	-20	Control	3	0mM	-3.07615	2.42804	-1.8335
611	-10	Control	3	0mM	-5.96869	0.0171116	-4.46262
612	0	Control	3	0mM	-4.72272	1.89265	-1.08578
613	10	Control	3	0mM	-3.18534	13.8593	8.76106
614	20	Control	3	0mM	0	23.1794	16.4879
615	30	Control	3	0mM	-3.47401	28.7974	20.3125
616	40	Control	3	0mM	-6.43661	24.9142	16.1337
617	50	Control	3	0mM	-7.4188	18.1233	6.95853
618	60	Control	3	0mM	-12.1961	11.1897	-1.64815
619	-100	Control	1	0mM	0	84.7772	70.3624
620	-90	Control	1	0mM	-3.88466	39.6495	32.5331
621	-80	Control	1	0mM	-4.71775	30.7797	24.3394
622	-70	Control	1	0mM	-5.44574	21.7653	16.8304
623	-60	Control	1	0mM	-5.6334	15.7787	11.3671
624	-50	Control	1	0mM	0	10.9255	7.60527
625	-40	Control	1	0mM	0	7.95975	3.46971
626	-30	Control	1	0mM	0	4.357	0.520374
627	-20	Control	1	0mM	-2.41571	2.1232	-1.08487
628	-10	Control	1	0mM	-4.61876	0.777617	-3.09306
629	0	Control	1	0mM	-3.7775	4.0156	-0.291903
630	10	Control	1	0mM	0	10.1204	5.27181
631	20	Control	1	0mM	-4.76076	15.6755	9.22144
632	30	Control	1	0mM	-6.32406	13.2583	6.94695
633	40	Control	1	0mM	-6.74552	9.21225	0.626457
634	50	Control	1	0mM	-10.024	3.08488	-4.06839
635	60	Control	1	0mM	-15.8509	-2.69978	-11.2546
636	-100	Control	2	0mM	-2.40196	21.2689	13.3657
637	-90	Control	2	0mM	-9.93697	12.8516	5.10237
638	-80	Control	2	0mM	-4.48345	13.8753	3.51064
639	-70	Control	2	0mM	-5.10358	10.062	6.64731
640	-60	Control	2	0mM	0	9.03316	6.43194
641	-50	Control	2	0mM	0	7.08462	4.73368
642	-40	Control	2	0mM	0	4.92916	2.86119
643	-30	Control	2	0mM	0	3.68136	1.87527
644	-20	Control	2	0mM	0	2.9096	1.23751
645	-10	Control	2	0mM	0	1.09572	-0.724122
646	0	Control	2	0mM	0	2.51341	-0.376167
647	10	Control	2	0mM	0	6.66272	3.29714
648	20	Control	2	0mM	0	9.84375	5.61945
649	30	Control	2	0mM	-3.82211	6.72341	2.36875
650	40	Control	2	0mM	-4.48047	3.33575	-1.27447
651	50	Control	2	0mM	-10.2003	0.0928178	-6.35259
652	60	Control	2	0mM	-12.5004	-0.833353	-9.16409
653	-100	Control	3	0mM	0	23.2872	18.941
654	-90	Control	3	0mM	0	15.215	11.6657
655	-80	Control	3	0mM	0	11.2736	8.33828
656	-70	Control	3	0mM	-2.82965	8.4971	5.9665
657	-60	Control	3	0mM	-2.19291	5.95788	3.56077
658	-50	Control	3	0mM	0	4.22315	2.19813
659	-40	Control	3	0mM	0	3.1803	0.895237
660	-30	Control	3	0mM	0	2.53712	0.661224
661	-20	Control	3	0mM	0	1.49559	0.00892757
662	-10	Control	3	0mM	-1.70871	0.646626	-0.927273
663	0	Control	3	0mM	-1.99935	1.40739	-0.412199
664	10	Control	3	0mM	0	5.30049	2.46193
665	20	Control	3	0mM	0	9.0659	6.35499
666	30	Control	3	0mM	0	12.9615	8.77841
667	40	Control	3	0mM	0	14.1468	9.17111
668	50	Control	3	0mM	-1.57711	11.0293	6.82701
669	60	Control	3	0mM	-3.68333	6.94598	3.0183
670	-100	Control	2	0mM	0	46.623	38.6584
671	-90	Control	2	0mM	0	25.7759	19.4762
672	-80	Control	2	0mM	0	20.0377	14.4416
673	-70	Control	2	0mM	-6.10165	15.0055	10.0243
674	-60	Control	2	0mM	-5.44738	9.44283	5.58516
675	-50	Control	2	0mM	-4.62719	5.76795	2.82073
676	-40	Control	2	0mM	0	4.6559	0.996693
677	-30	Control	2	0mM	0	3.5775	0.207194
678	-20	Control	2	0mM	-2.37585	1.32132	-1.00508
679	-10	Control	2	0mM	-3.73793	2.10988	-1.93186
680	0	Control	2	0mM	-4.40488	3.28676	-0.491444
681	10	Control	2	0mM	0	8.92477	4.50112
682	20	Control	2	0mM	0	14.2803	8.28966
683	30	Control	2	0mM	0	14.4093	7.48197
684	40	Control	2	0mM	0	9.73214	3.91467
685	50	Control	2	0mM	0	5.92663	-0.670999
686	60	Control	2	0mM	-9.5707	2.05598	-4.74275
687	-100	Patient	2	0mM	0	24.131	20.6042
688	-90	Patient	2	0mM	-5.60717	11.9014	9.16956
689	-80	Patient	2	0mM	-5.42489	9.33738	6.95445
690	-70	Patient	2	0mM	-5.02192	6.67124	4.63632
691	-60	Patient	2	0mM	-3.37037	6.34528	4.56015
692	-50	Patient	2	0mM	-1.79679	5.25934	3.78248
693	-40	Patient	2	0mM	0	3.95942	2.73859
694	-30	Patient	2	0mM	0	2.17344	0.78967
695	-20	Patient	2	0mM	0	0.362323	-1.04714
696	-10	Patient	2	0mM	0	0.756492	-1.09822
697	0	Patient	2	0mM	0	1.42801	-0.290278
698	10	Patient	2	0mM	0	4.79932	2.70023
699	20	Patient	2	0mM	0	8.29765	5.50653
700	30	Patient	2	0mM	0	7.72239	4.43806
701	40	Patient	2	0mM	0	6.15604	2.64109
702	50	Patient	2	0mM	-2.3855	3.5183	-0.534471
703	60	Patient	2	0mM	-5.50965	0.917119	-2.53441
704	-100	Patient	2	0mM	0	87.9204	76.2824
705	-90	Patient	2	0mM	0	57.7313	47.7223
706	-80	Patient	2	0mM	-8.89275	45.3427	37.4676
707	-70	Patient	2	0mM	0	38.9407	31.9102
708	-60	Patient	2	0mM	0	30.5216	24.7495
709	-50	Patient	2	0mM	0	24.7812	19.9755
710	-40	Patient	2	0mM	0	15.085	11.9208
711	-30	Patient	2	0mM	0	9.21907	5.97533
712	-20	Patient	2	0mM	0	1.93978	-1.4345
713	-10	Patient	2	0mM	-6.66347	0.547553	-4.35276
714	0	Patient	2	0mM	-3.47524	5.65657	0.658867
715	10	Patient	2	0mM	0	20.1703	14.1018
716	20	Patient	2	0mM	0	40.5601	32.1859
717	30	Patient	2	0mM	0	58.3665	45.3879
718	40	Patient	2	0mM	-4.04025	62.393	45.5142
719	50	Patient	2	0mM	-2.64815	59.9683	41.2929
720	60	Patient	2	0mM	-6.77097	52.6059	35.1786
721	-100	Patient	2	0mM	-9.96691	5.4382	1.25286
722	-90	Patient	2	0mM	-8.31981	4.49325	0.377725
723	-80	Patient	2	0mM	-5.09365	4.56622	1.04927
724	-70	Patient	2	0mM	-1.1508	4.78492	1.63837
725	-60	Patient	2	0mM	-1.19452	3.15525	0.939291
726	-50	Patient	2	0mM	-1.14695	3.01175	1.16522
727	-40	Patient	2	0mM	-2.15971	1.62234	0.139724
728	-30	Patient	2	0mM	-1.97146	1.02112	-0.0791051
729	-20	Patient	2	0mM	0	1.31626	0.0961333
730	-10	Patient	2	0mM	-1.38878	1.22534	-0.244999
731	0	Patient	2	0mM	-1.21578	1.71323	0.124
732	10	Patient	2	0mM	0	1.88944	0.0277248
733	20	Patient	2	0mM	0	2.30219	0.346995
734	30	Patient	2	0mM	-2.73875	4.27687	0.91445
735	40	Patient	2	0mM	0	5.48595	1.25949
736	50	Patient	2	0mM	-3.59921	8.36327	2.23772
737	60	Patient	2	0mM	0	14.7268	6.71669
738	-100	Patient	2	0mM	0	16.9716	11.9103
739	-90	Patient	2	0mM	0	12.3829	7.79394
740	-80	Patient	2	0mM	0	8.45427	4.66489
741	-70	Patient	2	0mM	0	6.76391	3.46882
742	-60	Patient	2	0mM	0	5.81383	3.21535
743	-50	Patient	2	0mM	0	5.71994	3.29791
744	-40	Patient	2	0mM	0	2.73898	1.05876
745	-30	Patient	2	0mM	0	2.56548	1.04071
746	-20	Patient	2	0mM	0	2.32237	0.664747
747	-10	Patient	2	0mM	0	1.7798	0.243929
748	0	Patient	2	0mM	0	2.68613	0.212097
749	10	Patient	2	0mM	0	5.37492	2.24394
750	20	Patient	2	0mM	0	9.80875	6.55021
751	30	Patient	2	0mM	0	13.4644	8.50998
752	40	Patient	2	0mM	0	12.9027	9.22452
753	50	Patient	2	0mM	0	14.0427	9.72224
754	60	Patient	2	0mM	0	14.1883	9.71806
755	-100	Patient	3	0mM	0	31.1667	26.946
756	-90	Patient	3	0mM	0	22.3039	19.0419
757	-80	Patient	3	0mM	0	17.1008	14.2701
758	-70	Patient	3	0mM	-2.13411	13.0713	10.6415
759	-60	Patient	3	0mM	-1.93281	9.24006	7.39411
760	-50	Patient	3	0mM	-1.15948	5.7371	4.35245
761	-40	Patient	3	0mM	0	3.94695	2.61926
762	-30	Patient	3	0mM	0	1.54433	0.0611309
763	-20	Patient	3	0mM	-2.56058	0.275166	-1.84397
764	-10	Patient	3	0mM	-3.43278	0.374901	-2.26078
765	0	Patient	3	0mM	0	1.71706	0.0659039
766	10	Patient	3	0mM	0	6.29216	4.02129
767	20	Patient	3	0mM	0	10.7405	7.37666
768	30	Patient	3	0mM	-2.46135	11.5573	7.47182
769	40	Patient	3	0mM	-3.5071	8.06729	5.18307
770	50	Patient	3	0mM	-4.39774	4.69323	0.192493
771	60	Patient	3	0mM	-6.36096	0.0470119	-3.93739
772	-100	Patient	2	0mM	0	31.5465	26.5672
773	-90	Patient	2	0mM	-4.20317	17.285	13.5266
774	-80	Patient	2	0mM	-4.051	14.1876	10.8645
775	-70	Patient	2	0mM	-3.65132	10.7083	7.91231
776	-60	Patient	2	0mM	-2.56054	8.80915	6.40736
777	-50	Patient	2	0mM	0	7.96849	5.79586
778	-40	Patient	2	0mM	0	5.74311	3.88499
779	-30	Patient	2	0mM	0	3.37604	2.05438
780	-20	Patient	2	0mM	0	1.26504	-0.0295153
781	-10	Patient	2	0mM	0	0.225804	-1.42138
782	0	Patient	2	0mM	-1.65838	1.68499	-0.0590136
783	10	Patient	2	0mM	0	7.57927	4.33347
784	20	Patient	2	0mM	-1.23508	12.9548	9.52312
785	30	Patient	2	0mM	0	16.3463	11.9127
786	40	Patient	2	0mM	-2.09713	16.6209	10.8604
787	50	Patient	2	0mM	-3.83508	11.6329	7.04181
788	60	Patient	2	0mM	-2.08549	10.1566	2.95978
789	-100	Patient	3	0mM	0	32.2338	26.9657
790	-90	Patient	3	0mM	-7.20407	15.4787	11.3526
791	-80	Patient	3	0mM	-8.16166	10.3288	6.86471
792	-70	Patient	3	0mM	-7.08255	6.92593	3.77656
793	-60	Patient	3	0mM	-3.65247	7.80369	5.2852
794	-50	Patient	3	0mM	0	7.91092	5.30838
795	-40	Patient	3	0mM	0	6.49711	4.2652
796	-30	Patient	3	0mM	0	4.14027	1.9505
797	-20	Patient	3	0mM	0	2.45665	0.906951
798	-10	Patient	3	0mM	0	1.27921	-0.421266
799	0	Patient	3	0mM	-1.93418	2.60473	-0.222507
800	10	Patient	3	0mM	-1.90334	8.35759	4.54869
801	20	Patient	3	0mM	0	15.8364	8.9962
802	30	Patient	3	0mM	0	13.651	8.32198
803	40	Patient	3	0mM	0	10.6691	6.50736
804	50	Patient	3	0mM	-5.30738	7.14681	1.9288
805	60	Patient	3	0mM	-5.1896	3.38296	-2.6686
806	-100	Patient	1	0mM	0	59.0392	50.6315
807	-90	Patient	1	0mM	0	40.318	33.5463
808	-80	Patient	1	0mM	0	32.4548	27.1339
809	-70	Patient	1	0mM	-5.57408	23.7117	18.9594
810	-60	Patient	1	0mM	-4.08497	18.4053	14.6671
811	-50	Patient	1	0mM	-3.70673	12.9426	9.89057
812	-40	Patient	1	0mM	-1.41601	8.54551	6.30757
813	-30	Patient	1	0mM	-1.89126	3.95244	1.64456
814	-20	Patient	1	0mM	-2.84656	2.79215	-1.53354
815	-10	Patient	1	0mM	-5.56642	-0.738037	-3.97024
816	0	Patient	1	0mM	-2.84468	2.9037	-0.177088
817	10	Patient	1	0mM	0	12.242	8.47957
818	20	Patient	1	0mM	-1.44316	23.3882	16.4437
819	30	Patient	1	0mM	-4.15976	25.0955	19.1913
820	40	Patient	1	0mM	0	26.1512	16.6565
821	50	Patient	1	0mM	-4.45699	22.1787	11.2972
822	60	Patient	1	0mM	-9.09533	18.58	3.53979
823	-100	Patient	2	0mM	0	30.6979	26.4299
824	-90	Patient	2	0mM	0	17.2175	13.788
825	-80	Patient	2	0mM	0	13.3792	10.3887
826	-70	Patient	2	0mM	-2.86252	9.93333	7.51201
827	-60	Patient	2	0mM	-1.31688	8.61309	6.61635
828	-50	Patient	2	0mM	0	7.58803	5.86695
829	-40	Patient	2	0mM	0	5.50996	4.10356
830	-30	Patient	2	0mM	0	3.0995	1.84786
831	-20	Patient	2	0mM	0	1.90603	0.202218
832	-10	Patient	2	0mM	-2.08663	0.544178	-1.04001
833	0	Patient	2	0mM	-1.30375	2.25182	0.113241
834	10	Patient	2	0mM	0	7.05608	4.57196
835	20	Patient	2	0mM	0	12.9731	9.90766
836	30	Patient	2	0mM	-1.46299	14.5065	11.1451
837	40	Patient	2	0mM	0	15.4988	10.5779
838	50	Patient	2	0mM	-2.35058	13.4673	8.33725
839	60	Patient	2	0mM	-2.52566	11.649	6.55211
840	-100	Patient	3	0mM	0	39.4463	32.8727
841	-90	Patient	3	0mM	-7.79785	19.691	14.7255
842	-80	Patient	3	0mM	-9.43562	13.7533	9.34737
843	-70	Patient	3	0mM	-7.80245	10.6568	7.00177
844	-60	Patient	3	0mM	-4.22011	10.6573	7.30009
845	-50	Patient	3	0mM	-1.86237	9.22647	6.35101
846	-40	Patient	3	0mM	0	6.73568	4.24304
847	-30	Patient	3	0mM	0	3.01357	1.26937
848	-20	Patient	3	0mM	-1.84266	0.852891	-0.820748
849	-10	Patient	3	0mM	-3.7323	0.610252	-2.34463
850	0	Patient	3	0mM	-2.61044	2.50207	-0.481412
851	10	Patient	3	0mM	0	8.98121	5.11262
852	20	Patient	3	0mM	-3.19436	10.377	6.39049
853	30	Patient	3	0mM	-4.0489	8.7014	4.81679
854	40	Patient	3	0mM	-2.51637	5.60217	-0.747271
855	50	Patient	3	0mM	-7.44214	3.32913	-3.92009
856	60	Patient	3	0mM	-13.6566	-0.22732	-10.0283
857	-100	Patient	2	0mM	0	33.3407	28.6904
858	-90	Patient	2	0mM	-6.01321	18.0975	14.5765
859	-80	Patient	2	0mM	-6.29818	13.6441	10.3859
860	-70	Patient	2	0mM	-5.02028	10.5569	7.9943
861	-60	Patient	2	0mM	-3.31525	9.142	6.7923
862	-50	Patient	2	0mM	-2.06867	7.06872	4.7435
863	-40	Patient	2	0mM	-1.84933	4.62322	2.72022
864	-30	Patient	2	0mM	-0.90575	2.11413	0.251123
865	-20	Patient	2	0mM	-2.5883	0.759277	-1.8842
866	-10	Patient	2	0mM	-3.88115	0.540672	-2.54985
867	0	Patient	2	0mM	-1.99409	1.48125	-0.21874
868	10	Patient	2	0mM	0	7.48672	3.82129
869	20	Patient	2	0mM	-2.52595	8.03224	4.92041
870	30	Patient	2	0mM	-1.93172	5.5681	1.58158
871	40	Patient	2	0mM	-3.94538	4.08756	-1.44123
872	50	Patient	2	0mM	-9.09714	-0.490329	-6.51395
873	60	Patient	2	0mM	-15.3573	-2.09758	-11.6513
874	-100	Patient	3	0mM	0	18.9127	15.9785
875	-90	Patient	3	0mM	0	16.5337	13.9389
876	-80	Patient	3	0mM	0	13.3732	11.2091
877	-70	Patient	3	0mM	-0.568908	10.2977	8.39566
878	-60	Patient	3	0mM	0	7.40718	5.9443
879	-50	Patient	3	0mM	-0.73756	4.48722	3.39213
880	-40	Patient	3	0mM	-0.466564	2.21201	1.34474
881	-30	Patient	3	0mM	-1.23823	0.807744	-0.402962
882	-20	Patient	3	0mM	-1.9809	0.249642	-1.42329
883	-10	Patient	3	0mM	-2.89714	0.518067	-1.98935
884	0	Patient	3	0mM	-0.979292	0.865794	-0.152824
885	10	Patient	3	0mM	0	6.63102	4.91714
886	20	Patient	3	0mM	0	13.8349	11.4592
887	30	Patient	3	0mM	0	21.9325	18.6307
888	40	Patient	3	0mM	-1.53868	28.3413	25.2482
889	50	Patient	3	0mM	-0.688846	32.5258	28.5844
890	60	Patient	3	0mM	0	34.0226	29.944
891	-100	Patient	2	0mM	0	9.0153	4.81054
892	-90	Patient	2	0mM	0	8.22964	4.42509
893	-80	Patient	2	0mM	0	7.55136	3.94006
894	-70	Patient	2	0mM	-2.914	4.68262	2.06438
895	-60	Patient	2	0mM	0	5.39506	2.62121
896	-50	Patient	2	0mM	0	4.52531	2.28684
897	-40	Patient	2	0mM	0	3.93416	2.0473
898	-30	Patient	2	0mM	0	2.72997	1.07975
899	-20	Patient	2	0mM	0	1.59545	0.363569
900	-10	Patient	2	0mM	0	1.90996	0.530551
901	0	Patient	2	0mM	0	2.38981	0.00970226
902	10	Patient	2	0mM	0	4.0442	1.36819
903	20	Patient	2	0mM	0	8.27727	4.77845
904	30	Patient	2	0mM	0	12.1153	7.47311
905	40	Patient	2	0mM	0	12.8495	9.21664
906	50	Patient	2	0mM	0	12.7847	9.14022
907	60	Patient	2	0mM	0	14.7176	9.27925
908	-100	Patient	1	0mM	0	30.6157	25.8293
909	-90	Patient	1	0mM	0	21.75	18.1077
910	-80	Patient	1	0mM	-2.10122	17.3699	14.2599
911	-70	Patient	1	0mM	-1.72005	14.0374	11.2883
912	-60	Patient	1	0mM	-1.77416	10.3211	8.04701
913	-50	Patient	1	0mM	-1.48885	6.97792	5.43742
914	-40	Patient	1	0mM	-1.01722	4.31527	2.99809
915	-30	Patient	1	0mM	0	2.42794	0.921352
916	-20	Patient	1	0mM	0	0.167072	-1.06132
917	-10	Patient	1	0mM	-2.45931	0.49636	-1.7466
918	0	Patient	1	0mM	-1.99781	1.13233	-0.412758
919	10	Patient	1	0mM	-0.838655	6.87697	4.37177
920	20	Patient	1	0mM	0	12.7096	9.65252
921	30	Patient	1	0mM	-1.6181	16.2647	11.3061
922	40	Patient	1	0mM	-1.66447	15.3914	8.70626
923	50	Patient	1	0mM	-3.30011	12.8132	4.51401
924	60	Patient	1	0mM	-4.83794	8.75988	-0.0643918
925	-100	Control	1	0mM	0	54.8982	48.2162
926	-90	Control	1	0mM	-3.17801	32.7722	27.5657
927	-80	Control	1	0mM	-3.68838	26.3825	21.7504
928	-70	Control	1	0mM	-4.33081	19.5501	15.8147
929	-60	Control	1	0mM	-4.00282	15.0116	11.7564
930	-50	Control	1	0mM	-2.34734	10.5265	8.00076
931	-40	Control	1	0mM	-2.04061	6.89204	4.01563
932	-30	Control	1	0mM	0	3.60051	1.14719
933	-20	Control	1	0mM	-2.77027	1.34308	-1.73254
934	-10	Control	1	0mM	-3.98804	-0.0654433	-2.80666
935	0	Control	1	0mM	-2.42055	1.84395	-0.497506
936	10	Control	1	0mM	-0.910848	11.2857	7.71003
937	20	Control	1	0mM	-1.76096	18.418	12.8508
938	30	Control	1	0mM	-3.44395	17.099	12.0666
939	40	Control	1	0mM	-1.98637	15.3068	8.15135
940	50	Control	1	0mM	-7.56977	10.5072	2.8675
941	60	Control	1	0mM	-6.9625	6.68912	-3.17866
942	-100	Control	3	0mM	0	42.7867	37.5212
943	-90	Control	3	0mM	0	28.9375	24.5521
944	-80	Control	3	0mM	-4.02312	23.7736	20.0263
945	-70	Control	3	0mM	-2.87278	18.6592	15.4768
946	-60	Control	3	0mM	-2.39762	13.8772	11.3337
947	-50	Control	3	0mM	-1.39956	10.3225	8.37901
948	-40	Control	3	0mM	0	6.83072	5.29645
949	-30	Control	3	0mM	0	5.11917	2.94571
950	-20	Control	3	0mM	0	2.80784	0.920102
951	-10	Control	3	0mM	-2.48268	1.17855	-1.34283
952	0	Control	3	0mM	-1.78781	2.13004	0.194282
953	10	Control	3	0mM	0	10.1634	7.16176
954	20	Control	3	0mM	0	22.9208	18.0413
955	30	Control	3	0mM	-1.10991	35.0782	29.5785
956	40	Control	3	0mM	-3.25113	40.2032	34.4017
957	50	Control	3	0mM	-2.30167	42.0499	32.2733
958	60	Control	3	0mM	-4.84312	37.8019	27.5805
959	-100	Control	2	0mM	0	44.3497	38.6067
960	-90	Control	2	0mM	0	28.1733	23.5549
961	-80	Control	2	0mM	-1.5764	22.0314	18.0935
962	-70	Control	2	0mM	-1.43131	18.0436	14.6298
963	-60	Control	2	0mM	-1.56219	13.5652	10.8227
964	-50	Control	2	0mM	-1.55353	9.27498	7.09646
965	-40	Control	2	0mM	0	5.61198	4.01238
966	-30	Control	2	0mM	0	3.6043	1.7551
967	-20	Control	2	0mM	-1.18053	3.47075	-0.447863
968	-10	Control	2	0mM	-2.76265	1.54871	-1.57349
969	0	Control	2	0mM	0	1.90578	0.0208364
970	10	Control	2	0mM	0	9.20541	6.46358
971	20	Control	2	0mM	0	18.2199	14.7595
972	30	Control	2	0mM	0	26.6237	21.8024
973	40	Control	2	0mM	0	28.7124	22.857
974	50	Control	2	0mM	0	27.5504	19.3195
975	60	Control	2	0mM	0	25.5087	15.3554
976	-100	Control	3	0mM	0	72.8038	63.6282
977	-90	Control	3	0mM	0	50.1718	42.4395
978	-80	Control	3	0mM	-1.81269	40.4928	33.9297
979	-70	Control	3	0mM	-3.30288	31.9117	26.3222
980	-60	Control	3	0mM	-2.35326	24.8522	20.3441
981	-50	Control	3	0mM	-2.03756	18.6392	14.5661
982	-40	Control	3	0mM	-2.23475	11.5091	8.25912
983	-30	Control	3	0mM	-1.68531	5.23021	2.37938
984	-20	Control	3	0mM	-3.00435	0.292809	-1.52857
985	-10	Control	3	0mM	-6.82264	-0.432107	-4.91873
986	0	Control	3	0mM	-3.2292	3.84135	-0.273431
987	10	Control	3	0mM	0	16.0342	10.8978
988	20	Control	3	0mM	0	29.9491	23.3217
989	30	Control	3	0mM	0	32.616	25.9048
990	40	Control	3	0mM	-4.74767	29.4554	20.8005
991	50	Control	3	0mM	-8.69853	25.8667	9.72144
992	60	Control	3	0mM	-11.4585	19.2709	1.68038
993	-100	Control	3	0mM	0	33.2158	27.9447
994	-90	Control	3	0mM	0	22.9021	18.5572
995	-80	Control	3	0mM	0	19.567	15.7056
996	-70	Control	3	0mM	0	15.4008	12.1484
997	-60	Control	3	0mM	0	11.9138	9.24281
998	-50	Control	3	0mM	0	7.45626	5.418
999	-40	Control	3	0mM	-1.02175	3.89098	2.57036
1000	-30	Control	3	0mM	0	2.80471	0.847112
1001	-20	Control	3	0mM	0	1.29143	-1.15777
1002	-10	Control	3	0mM	0	0.958738	-1.09546
1003	0	Control	3	0mM	0	2.47916	0.856865
1004	10	Control	3	0mM	0	6.95386	4.75477
1005	20	Control	3	0mM	0	13.9297	11.35
1006	30	Control	3	0mM	0	23.3237	19.3539
1007	40	Control	3	0mM	0	30.2886	25.7508
1008	50	Control	3	0mM	0	34.1481	27.7713
1009	60	Control	3	0mM	0	35.4387	27.8599
1010	-100	Control	2	0mM	0	37.5507	32.3522
1011	-90	Control	2	0mM	0	23.3471	19.1219
1012	-80	Control	2	0mM	0	18.756	14.9869
1013	-70	Control	2	0mM	0	14.7154	11.4489
1014	-60	Control	2	0mM	0	11.5682	8.81691
1015	-50	Control	2	0mM	0	8.78992	6.47168
1016	-40	Control	2	0mM	0	4.34098	2.7094
1017	-30	Control	2	0mM	0	2.08936	0.766073
1018	-20	Control	2	0mM	-2.57223	0.767099	-1.20197
1019	-10	Control	2	0mM	-3.25869	0.626728	-1.96715
1020	0	Control	2	0mM	-2.17793	2.28035	-0.0488035
1021	10	Control	2	0mM	0	5.73773	3.17491
1022	20	Control	2	0mM	0	10.9138	7.17412
1023	30	Control	2	0mM	0	13.743	7.83575
1024	40	Control	2	0mM	0	12.7377	7.44694
1025	50	Control	2	0mM	0	11.3453	4.25423
1026	60	Control	2	0mM	-3.55927	9.01071	-0.392098
1027	-100	Patient	3	0mM	0	46.6852	39.611
1028	-90	Patient	3	0mM	0	29.8299	23.9038
1029	-80	Patient	3	0mM	0	24.2066	19.3747
1030	-70	Patient	3	0mM	0	18.0889	14.0097
1031	-60	Patient	3	0mM	0	13.9315	10.6009
1032	-50	Patient	3	0mM	0	8.71714	6.09796
1033	-40	Patient	3	0mM	0	4.39112	2.42302
1034	-30	Patient	3	0mM	-1.55645	0.763534	-0.583471
1035	-20	Patient	3	0mM	-3.99926	0.679248	-2.97603
1036	-10	Patient	3	0mM	-4.24303	0.63075	-2.88611
1037	0	Patient	3	0mM	-1.67916	1.60527	-0.175564
1038	10	Patient	3	0mM	0	7.33915	4.69884
1039	20	Patient	3	0mM	0	15.0388	10.73
1040	30	Patient	3	0mM	-2.96694	18.7187	13.5187
1041	40	Patient	3	0mM	-3.49232	21.3563	14.4422
1042	50	Patient	3	0mM	-3.35926	19.9793	13.1437
1043	60	Patient	3	0mM	0	15.5264	9.37616
1044	-100	Patient	2	0mM	0	67.6103	58.9965
1045	-90	Patient	2	0mM	0	37.7154	30.2138
1046	-80	Patient	2	0mM	0	27.6441	22.0003
1047	-70	Patient	2	0mM	0	22.3018	17.3553
1048	-60	Patient	2	0mM	0	15.7807	11.7292
1049	-50	Patient	2	0mM	-4.48644	9.70858	6.36573
1050	-40	Patient	2	0mM	-3.51178	4.94225	2.03915
1051	-30	Patient	2	0mM	-3.93405	0.147375	-2.2142
1052	-20	Patient	2	0mM	-6.93013	-0.148481	-5.24341
1053	-10	Patient	2	0mM	-5.77512	-0.533373	-4.40731
1054	0	Patient	2	0mM	-3.67711	2.98848	-0.826651
1055	10	Patient	2	0mM	0	10.4844	5.12534
1056	20	Patient	2	0mM	0	16.2331	10.663
1057	30	Patient	2	0mM	0	16.05	9.56398
1058	40	Patient	2	0mM	-5.77317	17.0635	8.57848
1059	50	Patient	2	0mM	-6.46329	9.69394	2.34019
1060	60	Patient	2	0mM	-8.5146	4.5538	-2.7047
1061	-100	Patient	2	0mM	0	68.1798	58.2353
1062	-90	Patient	2	0mM	0	42.0374	32.803
1063	-80	Patient	2	0mM	0	31.7242	24.8325
1064	-70	Patient	2	0mM	0	24.1844	18.4448
1065	-60	Patient	2	0mM	0	17.1359	11.9397
1066	-50	Patient	2	0mM	-4.90346	11.52	7.15626
1067	-40	Patient	2	0mM	-3.47161	5.57556	2.412
1068	-30	Patient	2	0mM	-3.09213	0.774395	-1.46873
1069	-20	Patient	2	0mM	-6.80577	-0.788725	-5.00946
1070	-10	Patient	2	0mM	-6.64581	3.40726	-4.67624
1071	0	Patient	2	0mM	-4.61609	2.37782	-1.49334
1072	10	Patient	2	0mM	0	11.8858	5.73818
1073	20	Patient	2	0mM	0	19.3318	11.6456
1074	30	Patient	2	0mM	0	23.3311	12.1949
1075	40	Patient	2	0mM	-8.5388	21.798	14.7348
1076	50	Patient	2	0mM	-10.0342	19.8556	8.71548
1077	60	Patient	2	0mM	-11.0801	16.8004	4.79062
1078	-100	Patient	2	0mM	0	83.0087	73.0692
1079	-90	Patient	2	0mM	0	47.4836	39.7773
1080	-80	Patient	2	0mM	-6.727	36.3494	30.0649
1081	-70	Patient	2	0mM	-7.52188	25.4976	20.1504
1082	-60	Patient	2	0mM	-5.87376	17.1059	13.2375
1083	-50	Patient	2	0mM	-3.95838	11.3281	8.29118
1084	-40	Patient	2	0mM	0	7.47896	4.13092
1085	-30	Patient	2	0mM	-1.71208	4.91465	0.208155
1086	-20	Patient	2	0mM	-4.13258	1.08453	-2.65551
1087	-10	Patient	2	0mM	-5.44331	1.43886	-3.97025
1088	0	Patient	2	0mM	-3.2704	2.96979	-0.530086
1089	10	Patient	2	0mM	0	13.4138	8.54369
1090	20	Patient	2	0mM	0	26.3234	18.9765
1091	30	Patient	2	0mM	-5.81396	34.3735	25.1718
1092	40	Patient	2	0mM	-7.28354	37.6254	27.6685
1093	50	Patient	2	0mM	-6.95636	40.5679	25.6949
1094	60	Patient	2	0mM	-12.6214	38.5125	19.2709
1095	-100	Patient	2	0mM	0	18.231	15.5218
1096	-90	Patient	2	0mM	-1.52064	11.688	9.46005
1097	-80	Patient	2	0mM	-1.78509	9.28586	7.30549
1098	-70	Patient	2	0mM	0	7.0789	5.43677
1099	-60	Patient	2	0mM	-1.25578	5.31462	3.89664
1100	-50	Patient	2	0mM	0	4.08266	2.97192
1101	-40	Patient	2	0mM	0	2.52384	1.66713
1102	-30	Patient	2	0mM	0	1.89992	0.595681
1103	-20	Patient	2	0mM	-0.711767	0.983621	-0.177972
1104	-10	Patient	2	0mM	-1.24762	0.281218	-0.543397
1105	0	Patient	2	0mM	-1.3564	0.943192	-0.254353
1106	10	Patient	2	0mM	0	4.00641	2.50899
1107	20	Patient	2	0mM	0	8.13763	6.02192
1108	30	Patient	2	0mM	0	9.61428	7.3309
1109	40	Patient	2	0mM	0	9.96685	7.39078
1110	50	Patient	2	0mM	0	10.0385	5.89525
1111	60	Patient	2	0mM	0	8.54701	4.02941
1112	-100	Patient	2	0mM	0	20.0174	14.9638
1113	-90	Patient	2	0mM	0	12.0038	8.18747
1114	-80	Patient	2	0mM	0	8.91895	5.28217
1115	-70	Patient	2	0mM	0	6.52813	3.53759
1116	-60	Patient	2	0mM	0	5.75761	3.2159
1117	-50	Patient	2	0mM	0	3.7744	1.93045
1118	-40	Patient	2	0mM	0	3.81305	1.72555
1119	-30	Patient	2	0mM	0	2.40892	0.806809
1120	-20	Patient	2	0mM	0	2.34087	0.641699
1121	-10	Patient	2	0mM	0	2.00128	0.228411
1122	0	Patient	2	0mM	0	2.54769	0.187242
1123	10	Patient	2	0mM	0	6.01153	3.00168
1124	20	Patient	2	0mM	0	9.31937	5.48342
1125	30	Patient	2	0mM	0	9.35406	5.28728
1126	40	Patient	2	0mM	0	9.14002	5.87385
1127	50	Patient	2	0mM	0	8.13637	4.11063
1128	60	Patient	2	0mM	0	6.64421	3.00517
1129	-100	Control	3	0mM	0	20.8748	18.3505
1130	-90	Control	3	0mM	0	18.6567	16.4628
1131	-80	Control	3	0mM	0	15.4368	13.5181
1132	-70	Control	3	0mM	0	12.0434	10.4266
1133	-60	Control	3	0mM	0	9.0577	7.72246
1134	-50	Control	3	0mM	-0.444995	6.42953	5.29938
1135	-40	Control	3	0mM	0	3.90427	3.13759
1136	-30	Control	3	0mM	0	2.53689	1.59161
1137	-20	Control	3	0mM	0	0.476247	-0.225307
1138	-10	Control	3	0mM	-1.98172	0.155371	-1.40062
1139	0	Control	3	0mM	-1.48296	0.899997	-0.062662
1140	10	Control	3	0mM	0	5.38648	4.13333
1141	20	Control	3	0mM	0	11.678	9.71763
1142	30	Control	3	0mM	0	18.7617	15.6762
1143	40	Control	3	0mM	0	24.9016	21.4751
1144	50	Control	3	0mM	-1.54409	28.8113	24.4297
1145	60	Control	3	0mM	-1.73964	31.7651	24.0297
1146	-100	Control	2	0mM	0	72.5056	61.8426
1147	-90	Control	2	0mM	-22.3228	21.743	14.1403
1148	-80	Control	2	0mM	-23.8907	11.9787	5.20122
1149	-70	Control	2	0mM	-17.6652	9.50704	4.36187
1150	-60	Control	2	0mM	-9.3568	12.2951	7.81974
1151	-50	Control	2	0mM	0	15.7867	11.4943
1152	-40	Control	2	0mM	0	12.5176	8.74041
1153	-30	Control	2	0mM	0	8.19808	4.94196
1154	-20	Control	2	0mM	-2.19032	2.18263	-1.06249
1155	-10	Control	2	0mM	-6.01089	3.3221	-3.94743
1156	0	Control	2	0mM	-5.41206	3.11464	-1.28217
1157	10	Control	2	0mM	0	12.7856	7.42021
1158	20	Control	2	0mM	-3.75457	15.8118	9.12874
1159	30	Control	2	0mM	-7.47869	11.0504	4.59534
1160	40	Control	2	0mM	-9.70081	8.04976	-1.35971
1161	50	Control	2	0mM	-16.5024	1.30207	-11.3596
1162	60	Control	2	0mM	-29.4215	-8.13639	-23.7921
1163	-100	Control	3	0mM	0	86.461	74.9906
1164	-90	Control	3	0mM	-10.7174	51.4599	42.2948
1165	-80	Control	3	0mM	-11.7377	38.669	30.7435
1166	-70	Control	3	0mM	-13.267	27.438	20.9943
1167	-60	Control	3	0mM	-10.8449	18.6183	13.4822
1168	-50	Control	3	0mM	-5.91086	14.4923	10.1439
1169	-40	Control	3	0mM	-2.81397	11.3694	5.7846
1170	-30	Control	3	0mM	0	5.59855	1.19256
1171	-20	Control	3	0mM	0	2.06122	-1.30045
1172	-10	Control	3	0mM	-7.00896	2.2999	-5.1946
1173	0	Control	3	0mM	-4.43754	3.80983	-0.765348
1174	10	Control	3	0mM	0	17.3165	10.5994
1175	20	Control	3	0mM	-4.22154	27.0805	17.4318
1176	30	Control	3	0mM	-8.30633	18.7957	10.6688
1177	40	Control	3	0mM	-11.8479	18.72	1.80173
1178	50	Control	3	0mM	-17.7954	9.71265	-7.26991
1179	60	Control	3	0mM	-24.8302	-0.401875	-18.6407
1180	-100	Control	2	0mM	0	57.9422	50.6532
1181	-90	Control	2	0mM	-9.44977	27.9674	22.6213
1182	-80	Control	2	0mM	-11.7926	19.0694	14.5584
1183	-70	Control	2	0mM	-12.1149	12.5705	8.76516
1184	-60	Control	2	0mM	-8.62493	9.79219	6.67879
1185	-50	Control	2	0mM	-4.51955	8.74518	5.94382
1186	-40	Control	2	0mM	-2.94797	4.53046	2.23441
1187	-30	Control	2	0mM	0	2.90377	0.410692
1188	-20	Control	2	0mM	-2.6931	1.88303	-1.3589
1189	-10	Control	2	0mM	0	3.57476	-2.38704
1190	0	Control	2	0mM	0	2.80233	-0.510126
1191	10	Control	2	0mM	0	9.67035	5.71823
1192	20	Control	2	0mM	0	17.5338	9.7269
1193	30	Control	2	0mM	-6.41218	13.7386	5.738
1194	40	Control	2	0mM	-8.97927	6.52559	-1.00934
1195	50	Control	2	0mM	-12.412	3.61826	-8.95031
1196	60	Control	2	0mM	-21.2153	-1.93919	-15.618
1197	-100	Patient	3	0mM	0	30.8878	26.274
1198	-90	Patient	3	0mM	-2.70248	14.1364	10.9148
1199	-80	Patient	3	0mM	-4.75948	9.47884	6.70456
1200	-70	Patient	3	0mM	-3.60407	7.32101	4.8811
1201	-60	Patient	3	0mM	-1.96229	5.93765	3.93056
1202	-50	Patient	3	0mM	0	4.80846	2.98289
1203	-40	Patient	3	0mM	0	2.61671	1.19042
1204	-30	Patient	3	0mM	0	0.978542	-0.387143
1205	-20	Patient	3	0mM	0	1.17938	-1.20808
1206	-10	Patient	3	0mM	0	0.718098	-1.38604
1207	0	Patient	3	0mM	-1.96964	2.07572	0.0180472
1208	10	Patient	3	0mM	0	5.75978	2.66195
1209	20	Patient	3	0mM	0	7.08957	4.28746
1210	30	Patient	3	0mM	0	7.34032	3.31026
1211	40	Patient	3	0mM	-3.08682	4.27026	0.0541794
1212	50	Patient	3	0mM	-6.9331	1.54555	-3.49288
1213	60	Patient	3	0mM	-7.43743	-0.0068768	-4.49051
1214	-100	Patient	2	0mM	0	17.431	13.9832
1215	-90	Patient	2	0mM	0	10.4303	7.81345
1216	-80	Patient	2	0mM	0	8.52316	6.01391
1217	-70	Patient	2	0mM	-2.23634	6.99394	4.60951
1218	-60	Patient	2	0mM	0	5.77867	3.81768
1219	-50	Patient	2	0mM	0	4.58707	2.93717
1220	-40	Patient	2	0mM	0	3.49352	1.91749
1221	-30	Patient	2	0mM	0	2.0411	0.841135
1222	-20	Patient	2	0mM	0	0.343061	-0.39701
1223	-10	Patient	2	0mM	-1.81698	0.843774	-0.92958
1224	0	Patient	2	0mM	-1.48608	1.95359	-0.055367
1225	10	Patient	2	0mM	0	4.88644	2.58932
1226	20	Patient	2	0mM	0	7.65615	3.88555
1227	30	Patient	2	0mM	-1.42094	6.03061	3.03729
1228	40	Patient	2	0mM	-2.53388	3.36717	1.43636
1229	50	Patient	2	0mM	-2.99284	3.95359	-0.652508
1230	60	Patient	2	0mM	-3.6653	3.32901	-1.42165
1231	-100	Patient	2	0mM	0	28.2904	24.5906
1232	-90	Patient	2	0mM	-1.15725	15.2268	12.4875
1233	-80	Patient	2	0mM	-1.89942	12.2524	9.78294
1234	-70	Patient	2	0mM	0	9.73913	7.78382
1235	-60	Patient	2	0mM	0	7.84777	6.06174
1236	-50	Patient	2	0mM	0	5.36893	4.07671
1237	-40	Patient	2	0mM	0	3.01146	1.92632
1238	-30	Patient	2	0mM	0	1.09893	0.172907
1239	-20	Patient	2	0mM	-1.92655	0.420733	-1.33806
1240	-10	Patient	2	0mM	-2.94029	-0.0272834	-1.90416
1241	0	Patient	2	0mM	-2.0337	1.21157	-0.356636
1242	10	Patient	2	0mM	0	4.63254	2.82646
1243	20	Patient	2	0mM	0	8.97658	6.2932
1244	30	Patient	2	0mM	0	10.7236	6.96142
1245	40	Patient	2	0mM	0	10.8395	7.03065
1246	50	Patient	2	0mM	0	9.08939	3.69691
1247	60	Patient	2	0mM	-3.1447	3.48243	-1.11926
1248	-100	Patient	3	0mM	0	0.197532	-0.0737931
1249	-90	Patient	3	0mM	0	0.209391	0.00112856
1250	-80	Patient	3	0mM	0	0.228211	-0.0080152
1251	-70	Patient	3	0mM	0	0.170959	-0.0250353
1252	-60	Patient	3	0mM	0	0.25227	-0.0214655
1253	-50	Patient	3	0mM	-0.574969	0.474536	0.006086
1254	-40	Patient	3	0mM	-65.6818	3.73394	0.469559
1255	-30	Patient	3	0mM	-55.965	6.25631	1.07348
1256	-20	Patient	3	0mM	-47.694	8.64738	2.98335
1257	-10	Patient	3	0mM	-41.213	13.6153	7.4414
1258	0	Patient	3	0mM	-35.7695	18.3973	14.3141
1259	10	Patient	3	0mM	-31.473	27.8168	23.5361
1260	20	Patient	3	0mM	-28.7489	38.3291	34.2756
1261	30	Patient	3	0mM	-26.3686	51.4178	46.2933
1262	40	Patient	3	0mM	-23.5114	63.2975	56.6348
1263	50	Patient	3	0mM	-20.782	76.2809	66.763
1264	60	Patient	3	0mM	-18.8493	86.8922	73.906
1265	-100	Patient	1	0mM	0	0.843844	-0.0112509
1266	-90	Patient	1	0mM	0	0.304742	-0.0325788
1267	-80	Patient	1	0mM	0	0.375808	-0.0210842
1268	-70	Patient	1	0mM	0	0.287459	-0.0315932
1269	-60	Patient	1	0mM	0	0.432742	-0.0132221
1270	-50	Patient	1	0mM	0	0.806006	-0.0325894
1271	-40	Patient	1	0mM	-4.96397	2.89644	0.268
1272	-30	Patient	1	0mM	-10.8967	7.15404	1.3162
1273	-20	Patient	1	0mM	-18.8148	11.1809	3.40494
1274	-10	Patient	1	0mM	-24.9475	19.473	8.89401
1275	0	Patient	1	0mM	-21.6264	27.4313	19.5819
1276	10	Patient	1	0mM	-18.4593	45.0925	32.7504
1277	20	Patient	1	0mM	-13.8004	64.2038	42.9338
1278	30	Patient	1	0mM	-11.0407	78.1793	50.359
1279	40	Patient	1	0mM	-5.749	94.0048	57.6003
1280	50	Patient	1	0mM	-4.73334	103.472	63.0553
1281	60	Patient	1	0mM	-2.38185	109.48	68.5485
1282	-100	Patient	1	0mM	0	0.552051	0.0818381
1283	-90	Patient	1	0mM	0	0.303606	-0.0634783
1284	-80	Patient	1	0mM	0	0.519773	-0.002544
1285	-70	Patient	1	0mM	0	0.359695	0.0111052
1286	-60	Patient	1	0mM	0	0.505522	-0.067329
1287	-50	Patient	1	0mM	0	0.917623	0.214587
1288	-40	Patient	1	0mM	0	2.38995	0.46508
1289	-30	Patient	1	0mM	-12.2539	8.50868	1.20612
1290	-20	Patient	1	0mM	-20.0019	14.9853	2.39503
1291	-10	Patient	1	0mM	-24.1415	21.5814	4.44763
1292	0	Patient	1	0mM	-22.4842	29.7495	10.4639
1293	10	Patient	1	0mM	-17.5841	36.9841	21.1831
1294	20	Patient	1	0mM	-15.2917	47.5656	32.6166
1295	30	Patient	1	0mM	-12.0802	61.0107	44.1277
1296	40	Patient	1	0mM	-9.7782	77.2226	51.053
1297	50	Patient	1	0mM	-8.22007	94.6254	58.6988
1298	60	Patient	1	0mM	-6.73106	103.394	63.7517
1299	-100	Patient	1	0mM	0	3.03862	0.8571
1300	-90	Patient	1	0mM	0	1.43402	0.0771502
1301	-80	Patient	1	0mM	0	1.60501	-0.526705
1302	-70	Patient	1	0mM	0	2.45741	0.759852
1303	-60	Patient	1	0mM	0	1.29289	-0.508305
1304	-50	Patient	1	0mM	-3.62122	2.07055	-1.15558
1305	-40	Patient	1	0mM	-4.33782	8.06784	-0.707138
1306	-30	Patient	1	0mM	0	24.57	1.3793
1307	-20	Patient	1	0mM	-4.53684	43.9306	6.37441
1308	-10	Patient	1	0mM	-19.7134	69.601	15.7929
1309	0	Patient	1	0mM	-23.3709	98.0533	36.021
1310	10	Patient	1	0mM	-24.2606	122.412	68.8128
1311	20	Patient	1	0mM	-24.174	174.254	105.992
1312	30	Patient	1	0mM	-19.563	219.876	130.95
1313	40	Patient	1	0mM	-13.3554	267.494	154.164
1314	50	Patient	1	0mM	0	301.265	173.9
1315	60	Patient	1	0mM	0	348.639	194.496
1316	-100	Patient	1	0mM	-0.876361	0.574901	-0.144481
1317	-90	Patient	1	0mM	0	0.557165	0.0482924
1318	-80	Patient	1	0mM	0	0.490518	0.108211
1319	-70	Patient	1	0mM	0	0.312541	-0.0722817
1320	-60	Patient	1	0mM	0	0.65929	0.0966671
1321	-50	Patient	1	0mM	-0.815133	1.01062	0.102982
1322	-40	Patient	1	0mM	-1.11669	3.40527	0.305636
1323	-30	Patient	1	0mM	-15.7913	11.8068	1.48677
1324	-20	Patient	1	0mM	-17.3229	19.6219	3.72745
1325	-10	Patient	1	0mM	-17.1608	28.8685	7.52425
1326	0	Patient	1	0mM	-19.7356	37.0194	14.0398
1327	10	Patient	1	0mM	-19.5757	45.5263	23.1539
1328	20	Patient	1	0mM	-17.6617	56.0926	33.8743
1329	30	Patient	1	0mM	-15.5263	65.4057	44.2804
1330	40	Patient	1	0mM	-14.3448	76.7172	54.1378
1331	50	Patient	1	0mM	-12.9017	89.7307	63.4581
1332	60	Patient	1	0mM	-11.6808	103.712	71.7265
1333	-100	Patient	2	0mM	0	0.654085	0.0788264
1334	-90	Patient	2	0mM	0	0.323238	0.00238088
1335	-80	Patient	2	0mM	0	0.366802	0.048685
1336	-70	Patient	2	0mM	0	0.286744	-0.0319073
1337	-60	Patient	2	0mM	0	0.749309	0.147403
1338	-50	Patient	2	0mM	0	1.12182	-0.409701
1339	-40	Patient	2	0mM	-1.3283	4.0973	0.039138
1340	-30	Patient	2	0mM	-0.784098	8.70107	0.820545
1341	-20	Patient	2	0mM	0	13.8616	1.78768
1342	-10	Patient	2	0mM	0	18.5994	4.14479
1343	0	Patient	2	0mM	-0.894985	23.3394	7.43921
1344	10	Patient	2	0mM	-0.997904	26.9054	11.126
1345	20	Patient	2	0mM	0	31.4957	16.1826
1346	30	Patient	2	0mM	-0.79816	36.1374	21.5691
1347	40	Patient	2	0mM	-1.8631	40.4447	27.2193
1348	50	Patient	2	0mM	-2.16283	46.1888	32.8381
1349	60	Patient	2	0mM	0	46.048	37.3073
1350	-100	Patient	2	0mM	0	0.46799	0.0875347
1351	-90	Patient	2	0mM	0	0.266549	-0.0440268
1352	-80	Patient	2	0mM	0	0.388395	0.00020275
1353	-70	Patient	2	0mM	0	0.322723	0.00608486
1354	-60	Patient	2	0mM	0	0.344217	-0.0126886
1355	-50	Patient	2	0mM	0	0.627597	0.00414669
1356	-40	Patient	2	0mM	0	2.38048	0.401965
1357	-30	Patient	2	0mM	-13.0906	7.93241	1.24481
1358	-20	Patient	2	0mM	-13.205	12.8535	2.94053
1359	-10	Patient	2	0mM	-12.7136	17.0999	6.45614
1360	0	Patient	2	0mM	-13.3478	22.4353	11.8788
1361	10	Patient	2	0mM	-10.3075	28.3253	19.6986
1362	20	Patient	2	0mM	-10.1092	36.4649	28.5551
1363	30	Patient	2	0mM	-6.62267	46.0171	37.0302
1364	40	Patient	2	0mM	-6.52777	58.6786	45.2228
1365	50	Patient	2	0mM	-6.00607	68.9363	52.9902
1366	60	Patient	2	0mM	-5.24749	79.0101	58.7763
1367	-100	Patient	2	0mM	0	0.762926	0.0799095
1368	-90	Patient	2	0mM	0	0.445544	-0.0146773
1369	-80	Patient	2	0mM	0	0.566631	-0.0375283
1370	-70	Patient	2	0mM	0	0.491893	0.0064429
1371	-60	Patient	2	0mM	0	0.640597	0.0376691
1372	-50	Patient	2	0mM	0	1.11201	0.07459
1373	-40	Patient	2	0mM	-10.6736	4.67491	0.585116
1374	-30	Patient	2	0mM	-1.78858	13.6192	1.45381
1375	-20	Patient	2	0mM	-7.96505	28.5454	3.98593
1376	-10	Patient	2	0mM	-20.1712	41.3907	11.0048
1377	0	Patient	2	0mM	-19.8958	58.2334	26.7629
1378	10	Patient	2	0mM	-17.5639	78.2536	51.7132
1379	20	Patient	2	0mM	-13.9982	102.243	78.3497
1380	30	Patient	2	0mM	-10.5475	143.835	99.144
1381	40	Patient	2	0mM	-7.15196	176.023	115.981
1382	50	Patient	2	0mM	0	204.426	127.652
1383	60	Patient	2	0mM	0	229.039	140.552
1384	-100	Patient	2	0mM	0	0.586693	0.0605286
1385	-90	Patient	2	0mM	0	0.386312	-0.0169055
1386	-80	Patient	2	0mM	0	0.543214	0.0073711
1387	-70	Patient	2	0mM	0	0.384611	-0.0187968
1388	-60	Patient	2	0mM	0	0.590094	0.0643112
1389	-50	Patient	2	0mM	0	1.41943	0.351701
1390	-40	Patient	2	0mM	0	5.08894	1.82505
1391	-30	Patient	2	0mM	0	13.7507	4.13165
1392	-20	Patient	2	0mM	-2.01077	24.1849	6.84528
1393	-10	Patient	2	0mM	-16.9587	36.0493	12.1794
1394	0	Patient	2	0mM	-18.3125	44.9829	20.3087
1395	10	Patient	2	0mM	-23.2663	56.0434	32.9177
1396	20	Patient	2	0mM	-22.0086	67.2569	48.6792
1397	30	Patient	2	0mM	-20.3679	81.1962	65.0026
1398	40	Patient	2	0mM	-18.1513	103.42	79.5382
1399	50	Patient	2	0mM	-15.6002	124.439	92.4906
1400	60	Patient	2	0mM	-14.3203	141.794	105.016
1401	-100	Control	2	0mM	0	0.893892	0.204491
1402	-90	Control	2	0mM	0	0.565886	0.026142
1403	-80	Control	2	0mM	0	0.728493	0.0713481
1404	-70	Control	2	0mM	0	0.615148	0.116993
1405	-60	Control	2	0mM	0	0.678448	0.0227886
1406	-50	Control	2	0mM	0	3.76419	0.219471
1407	-40	Control	2	0mM	0	12.2656	0.426547
1408	-30	Control	2	0mM	-168.541	35.5411	2.46346
1409	-20	Control	2	0mM	-158.134	47.902	5.82643
1410	-10	Control	2	0mM	-132.018	62.2902	14.282
1411	0	Control	2	0mM	-115.52	78.1084	27.3889
1412	10	Control	2	0mM	-93.4264	92.4347	47.4008
1413	20	Control	2	0mM	-78.9135	113.169	66.0021
1414	30	Control	2	0mM	-62.099	135.881	82.1015
1415	40	Control	2	0mM	-48.751	160.54	94.8786
1416	50	Control	2	0mM	-35.1234	188.43	103.771
1417	60	Control	2	0mM	-26.1277	211.871	109.443
1418	-100	Control	2	0mM	0	1.41101	0.339895
1419	-90	Control	2	0mM	-1.40074	0.494416	-0.238311
1420	-80	Control	2	0mM	0	0.616837	-0.0206644
1421	-70	Control	2	0mM	-1.44757	0.644663	-0.156198
1422	-60	Control	2	0mM	0	1.3103	0.175668
1423	-50	Control	2	0mM	0	2.13383	0.286795
1424	-40	Control	2	0mM	-32.2691	8.49558	1.19856
1425	-30	Control	2	0mM	-37.2945	18.1455	2.83299
1426	-20	Control	2	0mM	-47.7042	28.0156	6.10083
1427	-10	Control	2	0mM	-51.3086	37.9216	14.1624
1428	0	Control	2	0mM	-44.3549	48.5994	29.6212
1429	10	Control	2	0mM	-39.9182	64.8538	50.1779
1430	20	Control	2	0mM	-35.2601	94.6362	73.9433
1431	30	Control	2	0mM	-29.1674	120.01	96.9226
1432	40	Control	2	0mM	-25.9216	149.523	112.119
1433	50	Control	2	0mM	-22.0945	176.169	129.136
1434	60	Control	2	0mM	-20.0398	199.453	136.127
1435	-100	Control	3	0mM	0	0.460235	-0.0050586
1436	-90	Control	3	0mM	0	0.479533	0.00798271
1437	-80	Control	3	0mM	0	0.499912	-0.0033415
1438	-70	Control	3	0mM	0	0.357896	-0.0086637
1439	-60	Control	3	0mM	0	0.554111	0.0282343
1440	-50	Control	3	0mM	0	1.97851	0.115952
1441	-40	Control	3	0mM	0	6.90606	0.43356
1442	-30	Control	3	0mM	-18.3157	19.3488	1.41816
1443	-20	Control	3	0mM	-69.2036	33.3259	3.87624
1444	-10	Control	3	0mM	-59.4876	44.9022	10.3797
1445	0	Control	3	0mM	-50.3917	57.4035	23.2154
1446	10	Control	3	0mM	-39.8187	70.507	43.3679
1447	20	Control	3	0mM	-32.973	90.5908	68.0785
1448	30	Control	3	0mM	-28.5565	117.503	93.3659
1449	40	Control	3	0mM	-26.6525	149.796	117.594
1450	50	Control	3	0mM	-22.644	180.841	141.119
1451	60	Control	3	0mM	-21.1499	217.536	156.99
1452	-100	Control	2	0mM	0	2.21519	0.581662
1453	-90	Control	2	0mM	0	0.861031	-0.121696
1454	-80	Control	2	0mM	0	1.41822	0.170044
1455	-70	Control	2	0mM	0	1.14859	0.28656
1456	-60	Control	2	0mM	-1.29559	1.28167	-0.23485
1457	-50	Control	2	0mM	0	3.153	-0.460454
1458	-40	Control	2	0mM	0	12.0061	0.240245
1459	-30	Control	2	0mM	-11.6019	28.2207	1.77229
1460	-20	Control	2	0mM	-66.1493	47.2312	4.40316
1461	-10	Control	2	0mM	-60.1358	63.7377	9.74389
1462	0	Control	2	0mM	-54.7993	77.8033	19.8712
1463	10	Control	2	0mM	-49.1202	94.4328	33.2232
1464	20	Control	2	0mM	-40.9572	110.438	49.4093
1465	30	Control	2	0mM	-39.2547	127.238	66.0991
1466	40	Control	2	0mM	-35.398	144.59	78.5327
1467	50	Control	2	0mM	-30.6078	166.821	88.8313
1468	60	Control	2	0mM	-26.5853	192.574	97.6077
1469	-100	Control	1	0mM	0	0.483055	-0.0346839
1470	-90	Control	1	0mM	0	0.337283	0.0148752
1471	-80	Control	1	0mM	0	0.419471	-0.0325908
1472	-70	Control	1	0mM	0	0.333367	0.00739134
1473	-60	Control	1	0mM	0	0.404399	-0.0197162
1474	-50	Control	1	0mM	0	0.840385	-0.067886
1475	-40	Control	1	0mM	-0.968278	3.53604	0.152691
1476	-30	Control	1	0mM	-5.4819	7.00357	0.686997
1477	-20	Control	1	0mM	-24.8713	11.8362	1.74226
1478	-10	Control	1	0mM	-26.7244	16.199	4.45698
1479	0	Control	1	0mM	-25.0833	20.9424	9.88583
1480	10	Control	1	0mM	-20.8469	29.6364	18.8553
1481	20	Control	1	0mM	-19.3283	40.3573	27.4631
1482	30	Control	1	0mM	-15.4657	54.2024	35.2368
1483	40	Control	1	0mM	-14.7557	65.132	43.0776
1484	50	Control	1	0mM	-13.3858	75.5122	48.0515
1485	60	Control	1	0mM	-10.4129	82.6054	52.234
1486	-100	Patient	1	0mM	0	0.570985	0.0615042
1487	-90	Patient	1	0mM	0	0.320803	-0.0299576
1488	-80	Patient	1	0mM	0	0.398264	0.00606399
1489	-70	Patient	1	0mM	0	0.372955	0.00637946
1490	-60	Patient	1	0mM	0	0.453639	-0.0111698
1491	-50	Patient	1	0mM	0	0.664016	-0.0407179
1492	-40	Patient	1	0mM	-1.0486	1.55999	-0.0070767
1493	-30	Patient	1	0mM	-4.86482	5.1503	0.848418
1494	-20	Patient	1	0mM	-45.3562	12.8712	3.41715
1495	-10	Patient	1	0mM	-41.9079	17.7916	8.65105
1496	0	Patient	1	0mM	-34.5967	21.9724	16.0887
1497	10	Patient	1	0mM	-31.1981	29.2112	24.4587
1498	20	Patient	1	0mM	-28.707	39.0455	33.6379
1499	30	Patient	1	0mM	-26.2594	48.0379	42.0245
1500	40	Patient	1	0mM	-23.6186	59.1594	51.5598
1501	50	Patient	1	0mM	-20.5493	69.4862	61.6845
1502	60	Patient	1	0mM	-18.6698	83.7713	71.6415
1503	-100	Control	3	0mM	0	0.417379	-0.0674059
1504	-90	Control	3	0mM	0	0.360444	0.00527735
1505	-80	Control	3	0mM	0	0.453684	0.00478867
1506	-70	Control	3	0mM	0	0.325423	-0.0381307
1507	-60	Control	3	0mM	0	0.544386	0.0194103
1508	-50	Control	3	0mM	0	1.69546	0.44836
1509	-40	Control	3	0mM	-1.61844	6.39842	1.55156
1510	-30	Control	3	0mM	-97.712	19.0253	3.37739
1511	-20	Control	3	0mM	-80.0744	28.8919	6.89071
1512	-10	Control	3	0mM	-63.3942	38.0755	11.6046
1513	0	Control	3	0mM	-40.3003	39.7923	15.8898
1514	10	Control	3	0mM	-30.0902	44.6961	22.3775
1515	20	Control	3	0mM	-23.3805	51.3783	27.5958
1516	30	Control	3	0mM	-17.72	59.7409	35.9952
1517	40	Control	3	0mM	-12.706	68.2754	45.3219
1518	50	Control	3	0mM	-9.52143	74.8787	52.241
1519	60	Control	3	0mM	-7.21195	83.2104	60.4941
1520	-100	Control	2	0mM	0	0.772433	0.0457261
1521	-90	Control	2	0mM	0	0.551612	0.00435369
1522	-80	Control	2	0mM	0	0.712003	0.0220657
1523	-70	Control	2	0mM	0	0.491174	0.0373779
1524	-60	Control	2	0mM	0	0.672516	-0.0203224
1525	-50	Control	2	0mM	0	0.769265	-0.172576
1526	-40	Control	2	0mM	-11.4082	1.81163	0.398521
1527	-30	Control	2	0mM	-16.8053	8.62446	2.38818
1528	-20	Control	2	0mM	-24.0176	18.3145	5.52583
1529	-10	Control	2	0mM	-25.6575	30.4673	12.202
1530	0	Control	2	0mM	-24.9354	41.0334	22.3378
1531	10	Control	2	0mM	-20.9684	54.6932	38.1324
1532	20	Control	2	0mM	-18.5291	74.516	53.3812
1533	30	Control	2	0mM	-15.3925	94.4563	71.3074
1534	40	Control	2	0mM	-11.7871	110.473	78.5384
1535	50	Control	2	0mM	-10.3923	122.26	86.5279
1536	60	Control	2	0mM	-8.18045	130.897	92.6137
1537	-100	Control	3	0mM	0	0.319635	-0.433928
1538	-90	Control	3	0mM	0	0.716379	0.0947295
1539	-80	Control	3	0mM	0	0.538711	-0.040371
1540	-70	Control	3	0mM	0	0.373398	-0.0848672
1541	-60	Control	3	0mM	0	0.535328	-0.0747345
1542	-50	Control	3	0mM	-1.07889	1.33991	0.0141602
1543	-40	Control	3	0mM	-23.8055	3.32314	-0.0288189
1544	-30	Control	3	0mM	-98.8535	8.00732	0.385246
1545	-20	Control	3	0mM	-89.1547	13.0839	3.41633
1546	-10	Control	3	0mM	-70.5031	18.3586	10.4363
1547	0	Control	3	0mM	-57.904	28.411	19.9939
1548	10	Control	3	0mM	-46.4752	43.9054	33.2884
1549	20	Control	3	0mM	-37.6233	59.6428	47.276
1550	30	Control	3	0mM	-31.7792	81.3945	61.601
1551	40	Control	3	0mM	-27.4411	100.039	74.7301
1552	50	Control	3	0mM	-21.6664	109.925	84.9975
1553	60	Control	3	0mM	-17.5768	121.156	92.1426
1554	-100	Control	3	0mM	0	0.397354	-0.0432116
1555	-90	Control	3	0mM	0	0.404646	0.0477406
1556	-80	Control	3	0mM	0	0.414103	0.0125086
1557	-70	Control	3	0mM	0	0.3293	0.00497714
1558	-60	Control	3	0mM	0	0.493031	0.0423154
1559	-50	Control	3	0mM	0	1.02846	0.0472716
1560	-40	Control	3	0mM	-1.39197	2.39075	0.202166
1561	-30	Control	3	0mM	-83.9803	7.65204	0.583312
1562	-20	Control	3	0mM	-67.4735	10.6831	2.17976
1563	-10	Control	3	0mM	-54.2797	13.6148	6.03407
1564	0	Control	3	0mM	-44.8232	18.8191	12.1678
1565	10	Control	3	0mM	-35.687	26.4462	19.175
1566	20	Control	3	0mM	-30.1101	35.3628	26.9465
1567	30	Control	3	0mM	-26.4249	44.8046	35.3706
1568	40	Control	3	0mM	-22.2877	55.1954	45.5882
1569	50	Control	3	0mM	-19.8809	67.0297	53.7711
1570	60	Control	3	0mM	-18.0839	76.0459	62.3477
1571	-100	Control	3	0mM	0	0.471873	-0.0655557
1572	-90	Control	3	0mM	0	0.407681	-0.0007916
1573	-80	Control	3	0mM	0	0.555345	-0.0104627
1574	-70	Control	3	0mM	0	0.405709	-0.0211292
1575	-60	Control	3	0mM	0	0.473747	-0.0248803
1576	-50	Control	3	0mM	0	1.10962	0.0467125
1577	-40	Control	3	0mM	-2.11762	4.04586	0.526366
1578	-30	Control	3	0mM	-84.3812	12.0448	1.32411
1579	-20	Control	3	0mM	-75.8838	19.6108	3.60948
1580	-10	Control	3	0mM	-61.4396	25.4628	9.69303
1581	0	Control	3	0mM	-50.3446	35.0997	21.7155
1582	10	Control	3	0mM	-40.9139	47.2851	34.8639
1583	20	Control	3	0mM	-33.7495	67.1243	50.7885
1584	30	Control	3	0mM	-28.0094	86.2158	67.1359
1585	40	Control	3	0mM	-23.6075	106.848	83.7029
1586	50	Control	3	0mM	-20.5088	127.749	98.8999
1587	60	Control	3	0mM	-17.1271	143.982	112.914
1588	-100	Control	3	0mM	0	0.672333	-0.0475169
1589	-90	Control	3	0mM	0	0.498933	-0.047279
1590	-80	Control	3	0mM	0	0.61435	0.0124951
1591	-70	Control	3	0mM	0	0.459746	-0.0381773
1592	-60	Control	3	0mM	0	0.626447	-0.0657202
1593	-50	Control	3	0mM	0	1.2942	0.035562
1594	-40	Control	3	0mM	-2.14636	3.94493	0.178386
1595	-30	Control	3	0mM	-166.935	12.2658	0.497314
1596	-20	Control	3	0mM	-141.679	16.4007	2.75705
1597	-10	Control	3	0mM	-113.425	24.9473	8.91017
1598	0	Control	3	0mM	-95.4391	33.2643	18.234
1599	10	Control	3	0mM	-79.6691	46.6188	29.5344
1600	20	Control	3	0mM	-67.6006	60.7376	43.4586
1601	30	Control	3	0mM	-54.5011	79.3515	57.6948
1602	40	Control	3	0mM	-44.8957	97.6538	70.7355
1603	50	Control	3	0mM	-37.8863	117.653	86.4094
1604	60	Control	3	0mM	-30.4028	137.44	97.5866
1605	-100	Control	3	0mM	0	0.389745	-0.0708829
1606	-90	Control	3	0mM	0	0.383366	0.0163353
1607	-80	Control	3	0mM	0	0.4288	-0.0086172
1608	-70	Control	3	0mM	0	0.349254	-0.0182956
1609	-60	Control	3	0mM	0	0.447355	-0.0016209
1610	-50	Control	3	0mM	0	1.00242	0.0490359
1611	-40	Control	3	0mM	-206.412	7.58503	-0.243395
1612	-30	Control	3	0mM	-191.78	8.96461	0.413772
1613	-20	Control	3	0mM	-159.642	13.7671	2.58624
1614	-10	Control	3	0mM	-127.386	20.3508	9.14831
1615	0	Control	3	0mM	-102.359	27.8828	18.8607
1616	10	Control	3	0mM	-86.6492	44.357	34.4899
1617	20	Control	3	0mM	-71.46	64.9485	52.8771
1618	30	Control	3	0mM	-57.9955	86.6455	68.6426
1619	40	Control	3	0mM	-48.2381	106.281	82.2468
1620	50	Control	3	0mM	-38.1801	120.788	92.763
1621	60	Control	3	0mM	-30.7462	134.177	100.852
1622	-100	Control	3	0mM	0	0.316614	0.00920581
1623	-90	Control	3	0mM	0	0.255741	-0.000751
1624	-80	Control	3	0mM	0	0.271666	-0.0175375
1625	-70	Control	3	0mM	0	0.248206	-0.0029102
1626	-60	Control	3	0mM	0	0.355773	0.0135242
1627	-50	Control	3	0mM	-0.906054	0.790187	0.0919369
1628	-40	Control	3	0mM	-111.732	6.64456	-0.146546
1629	-30	Control	3	0mM	-92.1499	5.85472	0.319953
1630	-20	Control	3	0mM	-74.0515	8.16838	3.07895
1631	-10	Control	3	0mM	-61.6773	10.7285	8.39464
1632	0	Control	3	0mM	-51.3808	18.6207	15.9718
1633	10	Control	3	0mM	-43.4465	28.9365	24.912
1634	20	Control	3	0mM	-37.5101	39.4049	34.8716
1635	30	Control	3	0mM	-32.1692	51.8145	46.1907
1636	40	Control	3	0mM	-27.0386	65.0014	58.363
1637	50	Control	3	0mM	-23.2894	78.7855	69.5808
1638	60	Control	3	0mM	-19.6558	86.3034	74.2323
1639	-100	Control	3	0mM	0	0.823792	-0.0035472
1640	-90	Control	3	0mM	0	0.557813	-0.0405011
1641	-80	Control	3	0mM	0	0.769504	0.0254644
1642	-70	Control	3	0mM	0	0.629691	-0.0105153
1643	-60	Control	3	0mM	0	0.881795	-0.0635188
1644	-50	Control	3	0mM	0	1.03921	-0.315554
1645	-40	Control	3	0mM	-174.868	6.80696	-0.943873
1646	-30	Control	3	0mM	-174.689	11.9783	-0.183016
1647	-20	Control	3	0mM	-154.909	15.5489	3.74777
1648	-10	Control	3	0mM	-137.418	24.2457	12.151
1649	0	Control	3	0mM	-113.242	34.6007	24.4459
1650	10	Control	3	0mM	-95.9173	48.1204	39.8499
1651	20	Control	3	0mM	-80.877	70.4771	58.0175
1652	30	Control	3	0mM	-68.6218	91.6415	74.6749
1653	40	Control	3	0mM	-53.8326	116.26	89.7973
1654	50	Control	3	0mM	-45.332	133.723	102.349
1655	60	Control	3	0mM	-33.9291	150.485	110.335
1656	-100	Control	3	0mM	0	1.00284	0.0688124
1657	-90	Control	3	0mM	0	0.815723	-0.0368561
1658	-80	Control	3	0mM	0	0.716215	-0.378622
1659	-70	Control	3	0mM	0	1.03346	0.0257273
1660	-60	Control	3	0mM	0	0.76888	-0.0563546
1661	-50	Control	3	0mM	-1.97926	0.991174	-0.545442
1662	-40	Control	3	0mM	-54.4491	1.55555	-1.14486
1663	-30	Control	3	0mM	-69.5079	2.33663	-0.626609
1664	-20	Control	3	0mM	-101.959	6.68607	1.84512
1665	-10	Control	3	0mM	-89.5167	15.6827	10.835
1666	0	Control	3	0mM	-72.3538	36.2587	29.4679
1667	10	Control	3	0mM	-58.5267	62.4047	53.4555
1668	20	Control	3	0mM	-51.2026	98.1036	85.6319
1669	30	Control	3	0mM	-44.352	134.466	118.209
1670	40	Control	3	0mM	-34.4589	166.487	145.933
1671	50	Control	3	0mM	-28.7196	197.206	174.391
1672	60	Control	3	0mM	-23.7754	222.542	193.949
1673	-100	Control	1	0mM	0	1.38365	0.102785
1674	-90	Control	1	0mM	0	1.09781	0.124492
1675	-80	Control	1	0mM	0	1.14127	-0.043902
1676	-70	Control	1	0mM	0	1.02081	0.115961
1677	-60	Control	1	0mM	0	1.23387	0.119847
1678	-50	Control	1	0mM	0	4.4947	0.512483
1679	-40	Control	1	0mM	0	17.9858	2.25294
1680	-30	Control	1	0mM	-3.99158	39.5259	5.54528
1681	-20	Control	1	0mM	-16.1356	63.8943	11.0417
1682	-10	Control	1	0mM	-25.4862	91.5077	21.9962
1683	0	Control	1	0mM	-25.5555	122.098	37.7065
1684	10	Control	1	0mM	-22.2043	149.201	58.7217
1685	20	Control	1	0mM	-17.0997	178.931	81.4093
1686	30	Control	1	0mM	-15.2839	219.604	103.668
1687	40	Control	1	0mM	-12.1621	253.328	126.784
1688	50	Control	1	0mM	-8.48276	282.028	145.33
1689	60	Control	1	0mM	-4.30278	313.295	165.847
1690	-100	Control	1	0mM	0	0.627404	0.0723109
1691	-90	Control	1	0mM	0	0.337453	-0.0694481
1692	-80	Control	1	0mM	0	0.502566	-0.0107948
1693	-70	Control	1	0mM	0	0.362478	-0.0188916
1694	-60	Control	1	0mM	0	0.432343	-0.0288021
1695	-50	Control	1	0mM	0	0.553768	-0.20771
1696	-40	Control	1	0mM	-24.4108	0.538484	-0.417798
1697	-30	Control	1	0mM	-58.5868	4.15872	-0.305264
1698	-20	Control	1	0mM	-83.3521	9.37699	0.977434
1699	-10	Control	1	0mM	-69.6552	16.5385	6.9107
1700	0	Control	1	0mM	-58.3163	26.3924	20.6614
1701	10	Control	1	0mM	-47.4089	42.5739	36.635
1702	20	Control	1	0mM	-40.0373	63.292	54.8634
1703	30	Control	1	0mM	-36.8768	86.816	74.9986
1704	40	Control	1	0mM	-28.6249	109.917	94.7089
1705	50	Control	1	0mM	-22.8754	132.993	110.339
1706	60	Control	1	0mM	-18.4287	154.089	125.564
1707	-100	Control	1	0mM	0	0.433869	0.0568552
1708	-90	Control	1	0mM	0	0.303392	-0.0176939
1709	-80	Control	1	0mM	0	0.361501	-0.0066805
1710	-70	Control	1	0mM	0	0.357623	0.0103365
1711	-60	Control	1	0mM	0	0.355963	0.00079428
1712	-50	Control	1	0mM	0	0.635607	0.0254244
1713	-40	Control	1	0mM	-10.5598	1.01186	0.0610559
1714	-30	Control	1	0mM	-20.9256	1.72248	0.0125003
1715	-20	Control	1	0mM	-29.3825	2.9814	0.424174
1716	-10	Control	1	0mM	-27.2696	5.26949	3.25952
1717	0	Control	1	0mM	-25.2797	11.2505	8.5175
1718	10	Control	1	0mM	-21.6579	20.5413	16.3833
1719	20	Control	1	0mM	-18.8492	31.5929	26.5807
1720	30	Control	1	0mM	-15.586	44.0757	37.2005
1721	40	Control	1	0mM	-13.4756	56.5868	47.8797
1722	50	Control	1	0mM	-12.8377	67.2856	57.0061
1723	60	Control	1	0mM	-11.2274	77.2834	65.0947
1724	-100	Control	3	0mM	0	0.785539	0.0811667
1725	-90	Control	3	0mM	0	0.431641	-0.0199549
1726	-80	Control	3	0mM	0	0.558952	-0.009433
1727	-70	Control	3	0mM	0	0.450675	-0.0023041
1728	-60	Control	3	0mM	0	0.649889	0.0458651
1729	-50	Control	3	0mM	0	1.31402	0.146543
1730	-40	Control	3	0mM	-3.22324	2.92959	0.181667
1731	-30	Control	3	0mM	-116.736	9.61444	0.529553
1732	-20	Control	3	0mM	-103.239	15.9784	3.47384
1733	-10	Control	3	0mM	-83.1815	23.498	12.3382
1734	0	Control	3	0mM	-65.4429	35.2827	26.3114
1735	10	Control	3	0mM	-50.6721	51.3144	40.5414
1736	20	Control	3	0mM	-39.4407	75.1185	59.0204
1737	30	Control	3	0mM	-31.7113	94.7993	76.4074
1738	40	Control	3	0mM	-23.1892	117.047	92.6304
1739	50	Control	3	0mM	-18.1825	138.63	107.699
1740	60	Control	3	0mM	-14.6648	156.474	120.101
1741	-100	Control	3	0mM	0	0.27482	-0.0110716
1742	-90	Control	3	0mM	0	0.206021	-0.0106241
1743	-80	Control	3	0mM	0	0.262623	-0.0081708
1744	-70	Control	3	0mM	0	0.204561	-0.0107461
1745	-60	Control	3	0mM	0	0.298337	-0.0108275
1746	-50	Control	3	0mM	0	0.709592	0.0534598
1747	-40	Control	3	0mM	-114.381	7.63552	0.0348151
1748	-30	Control	3	0mM	-98.8479	8.35405	0.403508
1749	-20	Control	3	0mM	-81.5548	11.6915	1.60904
1750	-10	Control	3	0mM	-67.8166	16.2366	6.03506
1751	0	Control	3	0mM	-57.8842	21.9271	13.6728
1752	10	Control	3	0mM	-50.3873	31.2302	23.5628
1753	20	Control	3	0mM	0	40.7079	34.7378
1754	30	Control	3	0mM	0	52.4489	46.0787
1755	40	Control	3	0mM	0	66.0338	57.5923
1756	50	Control	3	0mM	0	77.341	69.0332
1757	60	Control	3	0mM	0	91.2905	79.7193
1758	-100	Control	3	0mM	0	0.299588	-0.0704217
1759	-90	Control	3	0mM	0	0.24692	-0.0013822
1760	-80	Control	3	0mM	0	0.273151	-0.0016748
1761	-70	Control	3	0mM	0	0.207527	-0.0107466
1762	-60	Control	3	0mM	0	0.246753	-0.0516928
1763	-50	Control	3	0mM	-23.6993	1.54979	-0.230519
1764	-40	Control	3	0mM	-14.5578	4.33319	-0.374135
1765	-30	Control	3	0mM	-95.3002	11.2692	0.551373
1766	-20	Control	3	0mM	-72.9512	16.3662	2.90583
1767	-10	Control	3	0mM	-62.6346	20.4391	8.1387
1768	0	Control	3	0mM	-54.6832	27.6415	17.0988
1769	10	Control	3	0mM	-47.3671	36.0941	28.1237
1770	20	Control	3	0mM	-43.5635	50.2124	39.9651
1771	30	Control	3	0mM	-38.2681	65.4949	53.7818
1772	40	Control	3	0mM	-33.2282	82.5955	67.6914
1773	50	Control	3	0mM	-28.3018	98.5636	79.9478
1774	60	Control	3	0mM	-23.4219	113.249	90.3729
1775	-100	Control	3	0mM	-0.900474	0.630264	-0.0659643
1776	-90	Control	3	0mM	-0.730563	0.285345	-0.100132
1777	-80	Control	3	0mM	0	0.384537	-0.0140678
1778	-70	Control	3	0mM	-0.627205	0.190783	-0.110398
1779	-60	Control	3	0mM	-0.716135	0.491713	-0.0454322
1780	-50	Control	3	0mM	-0.759563	1.18854	0.264378
1781	-40	Control	3	0mM	0	3.61515	0.441096
1782	-30	Control	3	0mM	-53.006	11.8698	0.872899
1783	-20	Control	3	0mM	-46.2225	15.3061	2.02996
1784	-10	Control	3	0mM	-39.1494	19.9204	5.42258
1785	0	Control	3	0mM	-34.2248	25.8471	10.4217
1786	10	Control	3	0mM	-29.7648	32.2247	17.0924
1787	20	Control	3	0mM	-26.4062	39.4778	24.4017
1788	30	Control	3	0mM	-23.5002	46.4575	32.0855
1789	40	Control	3	0mM	-19.7632	55.0229	40.454
1790	50	Control	3	0mM	-17.2856	66.0374	49.614
1791	60	Control	3	0mM	-14.1421	76.7109	59.221
1792	-100	Control	3	0mM	0	0.277338	-0.0463216
1793	-90	Control	3	0mM	0	0.205559	-0.0289655
1794	-80	Control	3	0mM	0	0.221073	-0.0153331
1795	-70	Control	3	0mM	0	0.188787	-0.0318594
1796	-60	Control	3	0mM	0	0.251769	-0.0405338
1797	-50	Control	3	0mM	0	0.384281	-0.10241
1798	-40	Control	3	0mM	-4.85872	1.07461	-0.0280358
1799	-30	Control	3	0mM	-46.4366	5.65687	0.102941
1800	-20	Control	3	0mM	-44.0103	8.2555	1.11869
1801	-10	Control	3	0mM	-37.1073	12.536	3.76898
1802	0	Control	3	0mM	-31.9448	16.612	8.96753
1803	10	Control	3	0mM	-27.1774	23.9577	16.1142
1804	20	Control	3	0mM	-23.7071	30.5626	23.7197
1805	30	Control	3	0mM	-21.1072	40.6117	32.8448
1806	40	Control	3	0mM	-18.0861	49.541	42.9265
1807	50	Control	3	0mM	-16.2863	60.4823	53.4896
1808	60	Control	3	0mM	-14.94	72.1904	63.7898
1809	-100	Control	3	0mM	0	0.349157	-0.0547594
1810	-90	Control	3	0mM	0	0.302731	0.00804835
1811	-80	Control	3	0mM	0	0.429479	-0.0020451
1812	-70	Control	3	0mM	0	0.265855	-0.0036342
1813	-60	Control	3	0mM	0	0.458768	-0.0313944
1814	-50	Control	3	0mM	0	0.659442	0.0145484
1815	-40	Control	3	0mM	-2.21419	3.15637	0.293073
1816	-30	Control	3	0mM	-139.298	12.3676	0.968014
1817	-20	Control	3	0mM	-114.285	16.8137	2.82988
1818	-10	Control	3	0mM	-95.4578	25.7135	8.01679
1819	0	Control	3	0mM	-79.0927	34.2324	17.8095
1820	10	Control	3	0mM	-65.9438	44.0685	29.7775
1821	20	Control	3	0mM	-54.0676	59.9071	44.0735
1822	30	Control	3	0mM	-47.4305	80.3947	59.5553
1823	40	Control	3	0mM	-43.513	99.153	74.9155
1824	50	Control	3	0mM	-37.4396	120.615	85.3291
1825	60	Control	3	0mM	-31.4524	137.038	97.3429
1826	-100	Control	3	0mM	0	0.296187	0.0545743
1827	-90	Control	3	0mM	0	0.199578	0.0186485
1828	-80	Control	3	0mM	0	0.206441	-0.018717
1829	-70	Control	3	0mM	0	0.241231	0.0192222
1830	-60	Control	3	0mM	0	0.363049	0.053427
1831	-50	Control	3	0mM	0	0.824881	0.223824
1832	-40	Control	3	0mM	-1.69273	1.92594	0.379421
1833	-30	Control	3	0mM	-67.604	6.4671	0.764006
1834	-20	Control	3	0mM	-56.7109	9.14571	2.15362
1835	-10	Control	3	0mM	-47.5608	12.7656	5.36091
1836	0	Control	3	0mM	-39.4438	17.2578	10.8624
1837	10	Control	3	0mM	-33.8361	24.2686	17.2136
1838	20	Control	3	0mM	-28.6305	31.9504	24.9479
1839	30	Control	3	0mM	-24.9179	41.9993	33.3659
1840	40	Control	3	0mM	-22.2243	51.2941	42.2342
1841	50	Control	3	0mM	-19.455	62.4766	51.1153
1842	60	Control	3	0mM	-16.4186	74.3745	60.5646
1843	-100	Control	3	0mM	-0.939758	1.74389	0.461174
1844	-90	Control	3	0mM	0	0.50795	0.13534
1845	-80	Control	3	0mM	0	0.467194	-0.0134083
1846	-70	Control	3	0mM	0	0.42517	0.102957
1847	-60	Control	3	0mM	0	0.603305	0.0647651
1848	-50	Control	3	0mM	0	1.5679	0.558543
1849	-40	Control	3	0mM	-68.4582	7.45404	1.02503
1850	-30	Control	3	0mM	-62.4649	8.7786	1.61735
1851	-20	Control	3	0mM	-52.264	11.8648	3.34425
1852	-10	Control	3	0mM	-41.4056	17.4845	7.17939
1853	0	Control	3	0mM	-34.7156	21.4123	12.23
1854	10	Control	3	0mM	-29.0484	27.2385	18.1645
1855	20	Control	3	0mM	-25	33.515	24.8063
1856	30	Control	3	0mM	-20.5513	42.2678	32.8252
1857	40	Control	3	0mM	-17.9147	49.8966	41.1552
1858	50	Control	3	0mM	-15.9931	59.1606	48.3462
1859	60	Control	3	0mM	-13.7919	68.5061	55.8441
1860	-100	Control	3	0mM	0	0.483814	-0.319646
1861	-90	Control	3	0mM	0	0.548761	0.114843
1862	-80	Control	3	0mM	0	0.411302	-0.0284902
1863	-70	Control	3	0mM	0	0.314195	-0.102722
1864	-60	Control	3	0mM	0	0.892873	0.115484
1865	-50	Control	3	0mM	0	2.16534	0.550723
1866	-40	Control	3	0mM	-2.66234	5.34175	1.21941
1867	-30	Control	3	0mM	-59.4912	16.0018	2.35965
1868	-20	Control	3	0mM	-47.4226	21.2667	4.3865
1869	-10	Control	3	0mM	-39.1398	29.3932	8.19533
1870	0	Control	3	0mM	-32.3264	36.7026	14.0246
1871	10	Control	3	0mM	-28.165	44.9375	21.1368
1872	20	Control	3	0mM	-23.401	52.3809	28.1222
1873	30	Control	3	0mM	-20.3726	59.3866	35.2818
1874	40	Control	3	0mM	-18.6573	68.0205	43.6831
1875	50	Control	3	0mM	-18.4334	78.5012	50.9295
1876	60	Control	3	0mM	-14.9795	83.2777	59.8134
1877	-100	Control	1	0mM	0	0.209417	-0.0698366
1878	-90	Control	1	0mM	0	0.192833	-0.0226619
1879	-80	Control	1	0mM	0	0.417731	0.114784
1880	-70	Control	1	0mM	0	0.192348	-0.0153345
1881	-60	Control	1	0mM	0	0.196149	-0.0844915
1882	-50	Control	1	0mM	0	0.929294	0.277578
1883	-40	Control	1	0mM	-11.288	3.27267	0.669762
1884	-30	Control	1	0mM	-29.362	8.26754	1.23394
1885	-20	Control	1	0mM	-28.1953	11.8217	2.48336
1886	-10	Control	1	0mM	-23.3891	16.0477	5.65603
1887	0	Control	1	0mM	-19.505	20.3046	10.0389
1888	10	Control	1	0mM	-16.5643	25.2433	16.1434
1889	20	Control	1	0mM	-13.7554	32.16	22.5419
1890	30	Control	1	0mM	-12.0036	38.0632	28.9792
1891	40	Control	1	0mM	-9.95615	45.9392	36.1319
1892	50	Control	1	0mM	-9.44614	55.0852	41.9469
1893	60	Control	1	0mM	-8.25658	64.2006	48.1768
1894	-100	Control	1	0mM	0	0.839812	-0.344673
1895	-90	Control	1	0mM	0	1.2327	0.365079
1896	-80	Control	1	0mM	0	0.715914	0.0587419
1897	-70	Control	1	0mM	0	0.962636	0.178326
1898	-60	Control	1	0mM	-1.37563	0.985372	0.0288341
1899	-50	Control	1	0mM	0	1.63378	0.192248
1900	-40	Control	1	0mM	-2.49739	2.05734	0.522309
1901	-30	Control	1	0mM	-37.8872	4.72658	0.721502
1902	-20	Control	1	0mM	-67.6062	8.78643	2.55697
1903	-10	Control	1	0mM	-56.5939	12.645	8.1307
1904	0	Control	1	0mM	-44.4657	20.896	16.528
1905	10	Control	1	0mM	-37.769	33.2079	27.1723
1906	20	Control	1	0mM	-32.2374	48.4183	40.3084
1907	30	Control	1	0mM	-24.8768	67.778	54.9315
1908	40	Control	1	0mM	-19.8455	83.1637	66.5821
1909	50	Control	1	0mM	-17.3975	97.3309	75.5185
1910	60	Control	1	0mM	-14.1185	106.256	81.4452
1911	-100	Control	3	0mM	0	1.99626	0.182578
1912	-90	Control	3	0mM	0	0.635131	-0.206601
1913	-80	Control	3	0mM	0	0.979806	0.1827
1914	-70	Control	3	0mM	0	0.60732	-0.0070493
1915	-60	Control	3	0mM	0	1.24944	-0.216525
1916	-50	Control	3	0mM	-3.16816	1.37814	-0.205782
1917	-40	Control	3	0mM	-8.56381	2.58179	-0.386036
1918	-30	Control	3	0mM	-112.148	8.7627	-0.523926
1919	-20	Control	3	0mM	-93.9033	11.4094	1.98417
1920	-10	Control	3	0mM	-71.6004	17.6218	8.40594
1921	0	Control	3	0mM	-59.9777	24.2995	18.2529
1922	10	Control	3	0mM	-51.868	38.5188	30.399
1923	20	Control	3	0mM	-45.1405	54.8052	43.2099
1924	30	Control	3	0mM	-40.1897	71.9724	58.3148
1925	40	Control	3	0mM	-33.3961	90.1851	74.0769
1926	50	Control	3	0mM	-29.0603	107.111	86.7738
1927	60	Control	3	0mM	-25.5647	120.652	96.7363
1928	-100	Control	3	0mM	0	0.284807	-0.0190328
1929	-90	Control	3	0mM	0	0.201301	-0.0055785
1930	-80	Control	3	0mM	0	0.288023	-0.0239772
1931	-70	Control	3	0mM	0	0.214324	-0.0138232
1932	-60	Control	3	0mM	0	0.288836	-0.0025434
1933	-50	Control	3	0mM	0	0.654164	0.10803
1934	-40	Control	3	0mM	-0.839231	1.95656	0.401294
1935	-30	Control	3	0mM	-62.0963	7.76302	0.91987
1936	-20	Control	3	0mM	-52.1664	10.5271	1.81319
1937	-10	Control	3	0mM	-41.208	14.9725	4.52565
1938	0	Control	3	0mM	-35.2372	20.0386	10.3006
1939	10	Control	3	0mM	-29.8417	26.8212	18.0521
1940	20	Control	3	0mM	-27.1505	36.5824	28.397
1941	30	Control	3	0mM	-22.2945	47.6009	38.8198
1942	40	Control	3	0mM	-19.6806	61.1351	49.5518
1943	50	Control	3	0mM	-16.2431	75.9067	59.5781
1944	60	Control	3	0mM	-14.3567	85.4256	66.8395
1945	-100	Control	2	0mM	0	0.286506	0.0138348
1946	-90	Control	2	0mM	0	0.137112	-0.0469286
1947	-80	Control	2	0mM	0	0.251403	0.0348295
1948	-70	Control	2	0mM	0	0.139171	-0.0314874
1949	-60	Control	2	0mM	0	0.179371	-0.0170477
1950	-50	Control	2	0mM	0	0.324896	-0.0449824
1951	-40	Control	2	0mM	-40.3676	4.02526	0.0741776
1952	-30	Control	2	0mM	-36.3454	5.74291	0.674363
1953	-20	Control	2	0mM	-30.9813	8.25587	1.67517
1954	-10	Control	2	0mM	-26.1744	11.2356	3.48736
1955	0	Control	2	0mM	-22.6383	14.3297	6.28428
1956	10	Control	2	0mM	-20.9175	18.3374	10.1507
1957	20	Control	2	0mM	-18.9403	22.2972	14.4307
1958	30	Control	2	0mM	-17.6255	26.5509	19.0504
1959	40	Control	2	0mM	-16.7027	32.9059	24.8109
1960	50	Control	2	0mM	-15.3204	38.7866	30.9515
1961	60	Control	2	0mM	-14.0891	45.4701	37.7552
1962	-100	Control	3	0mM	0	0.470589	0.0460813
1963	-90	Control	3	0mM	0	0.328743	-0.018093
1964	-80	Control	3	0mM	0	0.389154	-0.0097198
1965	-70	Control	3	0mM	0	0.35628	-0.0077038
1966	-60	Control	3	0mM	0	0.473361	0.0253029
1967	-50	Control	3	0mM	0	0.549216	-0.0718827
1968	-40	Control	3	0mM	-0.968855	1.09957	-0.106979
1969	-30	Control	3	0mM	-34.0103	5.41865	0.249705
1970	-20	Control	3	0mM	-55.7062	11.7823	1.81577
1971	-10	Control	3	0mM	-52.1005	19.4653	6.14224
1972	0	Control	3	0mM	-46.6245	28.7714	15.1048
1973	10	Control	3	0mM	-41.6249	40.3373	28.1388
1974	20	Control	3	0mM	-35.9396	53.8336	43.0589
1975	30	Control	3	0mM	-30.6575	72.0574	57.3071
1976	40	Control	3	0mM	-25.6307	87.7295	70.5551
1977	50	Control	3	0mM	-23.5001	107.002	80.8366
1978	60	Control	3	0mM	-21.056	124.815	91.282
1979	-100	Control	1	0mM	0	0.821066	0.0983944
1980	-90	Control	1	0mM	0	0.428353	-0.103575
1981	-80	Control	1	0mM	0	0.540918	0.0296125
1982	-70	Control	1	0mM	0	0.405877	-0.0454154
1983	-60	Control	1	0mM	0	0.600737	-0.017924
1984	-50	Control	1	0mM	0	0.580117	-0.190283
1985	-40	Control	1	0mM	-19.5394	0.682799	-0.475785
1986	-30	Control	1	0mM	-34.4815	1.29121	-0.314136
1987	-20	Control	1	0mM	-37.6402	3.16474	1.20171
1988	-10	Control	1	0mM	-44.5264	8.42077	5.51057
1989	0	Control	1	0mM	-42.7497	19.4034	15.209
1990	10	Control	1	0mM	-41.9898	32.4878	26.566
1991	20	Control	1	0mM	-34.3564	44.8882	37.8511
1992	30	Control	1	0mM	-30.6107	57.9442	48.7964
1993	40	Control	1	0mM	-26.0734	69.7079	59.4574
1994	50	Control	1	0mM	-22.241	81.1524	68.2157
1995	60	Control	1	0mM	-19.5948	89.4202	75.6715
1996	-100	Control	2	0mM	0	8.19285	3.02738
1997	-90	Control	2	0mM	0	1.74706	-0.556865
1998	-80	Control	2	0mM	0	2.66544	-0.145237
1999	-70	Control	2	0mM	0	2.67848	0.455211
2000	-60	Control	2	0mM	0	4.11545	1.00323
2001	-50	Control	2	0mM	0	6.70418	1.65877
2002	-40	Control	2	0mM	0	7.55168	2.59057
2003	-30	Control	2	0mM	0	10.944	4.35694
[truncated: 162 more rows]

## Sheet: Fig.5a
Hydroxypropionic acid		Propionyl-Carnitine		Lactate
Control	Patient	Control	Patient	Control	Patient
489000000	460000000	29239152	159000000	523000000	486000000
220000000	667000000	5536537	191000000	232000000	706000000
479000000	622000000	14453380	157000000	504000000	671000000
359000000		25936857		376000000
198000000		9649775		208000000
495000000		71002209		522000000

## Sheet: Fig.5c
Aspartate							Aspartate
	M+0						Control	Patient
Control	0.832427	0.526935	0.841174	0.854871	0.845433	0.829542	18054295	15291640
Patient	0.891476	0.908332	0.901443				17372521	13490439
	M+1						20279961	17166540
Control	0.05971	0.152656	0.056993	0.056037	0.053419	0.058811	11565770
Patient	0.05397	0.051904	0.050825				8038314
	M+2						19994873
Control	0.034429	0.11235	0.033629	0.028647	0.031396	0.037175
Patient	0.021108	0.015697	0.016958
	M+3
Control	0.007237	0.025919	0.008404	0.012028	0.009742	0.011129
Patient	0.00614	0.004295	0.004123
	M+4
Control	0.066196	0.18214	0.0598	0.048418	0.06001	0.063343
Patient	0.027307	0.019772	0.026651

## Sheet: Fig5.d
Citrate		Malate		Aspartate
Control	Patient	Control	Patient	Control	Patient
1.37416	1.01339	0.258379	0.393307	0.10933	0.224849
1.28203	1.00943	0.236789	0.281653	0.142304	0.217235
1.39908	1.05979	0.243961	0.329606	0.140528	0.154709
1.44737		0.290761		0.248425
1.3423		0.26313		0.162341
		0.296722		0.175689

## Sheet: Fig.5f
Propionyl-carnitine		Lactate
Control+DM	Patient+DM	Control+DM	Patient+DM
74153125	459572	32864606	193000000
51706111	3124757	29865375	36045696
121000000	6233181	46849014	52082427
9423433		45127616
27632007		77649215
17031880		49130229

[truncated: 6 more sheets: Fig5.g, Fig5.h, Fig5.i, Fig.6a-b_Voltage-Clamp, Fig.6d_Charge, Fig.6_Gene-counts]
